# Supplementary material for: Aspergillus fumigatus mitogenomes and their influence on azole-resistant and -susceptible populations
Source: NPJ Antimicrob Resist. 2025 Feb 27;3:15. doi: 10.1038/s44259-025-00083-6 (PMC11868573; doi:10.1038/s44259-025-00083-6)
Supplement: Supplementary file 2 — Supplementary Data 1 [file 44259_2025_83_MOESM2_ESM.xlsx]

## Sheet: Data used
	Supplementary Data 1. Information on the original publications where the genomic data used in this study were first published.
	Accession (NCBI BioProject)	Origin	Reference
	PRJEB27135	Clinical and wild isolates in the UK	Rhodes et al., 2022
	PRJDB10244	Phenotype of azole-resistant Aspergillus fumigatus with a HapE mutation from Japan	Ito et al., 2021
	PRJEB8623	Azole-Resistance isolates from India, Netherlands and UK	Abdolrasouli et al., 2015
	PRJNA638646	Clinical isolates from Japan	Zhao et al., 2021
	PRJNA798608	Isolates from Ireland	Ashton et al., 2022
	PRJNA592352	Clinical isolates from a Spanish collection	Dos Santos et al., 2020
	PRJNA548244	Non-cyp51A triazole resistance strains from soil in India	Sharma et al., 2019
	PRJNA961646	Non-cyp51A ITC resistant strains from China	Zhu et al., 2023
	PRJNA592352	Genome sequencing of clinical isolates of A. fumigatus	Zhao et al., 2022
	References
	Rhodes, J., Abdolrasouli, A., Dunne, K. et al. Population genomics confirms acquisition of drug-resistant Aspergillus fumigatus infection by humans from the environment. Nat Microbiol 7, 663–674 (2022). https://doi.org/10.1038/s41564-022-01091-2
	Ito, Y., Takazono, T., Koga, S., Nakano, Y., Ashizawa, N., Hirayama, T., Tashiro, M., Saijo, T., Yamamoto, K., Imamura, Y., Miyazaki, T., Yanagihara, K., Izumikawa, K., & Mukae, H. Clinical and experimental phenotype of azole-resistant Aspergillus fumigatus with a HapE splice site mutation: a case report. BMC infectious diseases, 21(1), 573 (2021). https://doi.org/10.1186/s12879-021-06279-1
	Abdolrasouli, A., Rhodes, J., Beale, M. A., Hagen, F., Rogers, T. R., Chowdhary, A., Meis, J. F., Armstrong-James, D., & Fisher, M. C. Genomic Context of Azole Resistance Mutations in Aspergillus fumigatus Determined Using Whole-Genome Sequencing. mBio, 6(3), e00536 (2015). https://doi.org/10.1128/mBio.00536-15
	Zhao, S., Ge, W., Watanabe, A., Fortwendel, J. R., & Gibbons, J. G. Genome-Wide Association for Itraconazole Sensitivity in Non-resistant Clinical Isolates of Aspergillus fumigatus. Frontiers in fungal biology, 1, 617338 (2021). https://doi.org/10.3389/ffunb.2020.617338
	Ashton, G. D., Sang, F., Blythe, M., Zadik, D., Holmes, N., Malla, S., Camps, S. M. T., Wright, V., Melchers, W. J. G., Verweij, P. E., & Dyer, P. S. Use of Bulk Segregant Analysis for Determining the Genetic Basis of Azole Resistance in the Opportunistic Pathogen Aspergillus fumigatus. Frontiers in cellular and infection microbiology, 12, 841138 (2022). https://doi.org/10.3389/fcimb.2022.841138
	Dos Santos, R. A. C., Steenwyk, J. L., Rivero-Menendez, O., Mead, M. E., Silva, L. P., Bastos, R. W., Alastruey-Izquierdo, A., Goldman, G. H., & Rokas, A. Genomic and Phenotypic Heterogeneity of Clinical Isolates of the Human Pathogens Aspergillus fumigatus, Aspergillus lentulus, and Aspergillus fumigatiaffinis. Frontiers in genetics, 11, 459 (2020). https://doi.org/10.3389/fgene.2020.00459
	Sharma, C., Nelson-Sathi, S., Singh, A., Radhakrishna Pillai, M., & Chowdhary, A. Genomic perspective of triazole resistance in clinical and environmental Aspergillus fumigatus isolates without cyp51A mutations. Fungal genetics and biology : FG & B, 132, 103265 (2019). https://doi.org/10.1016/j.fgb.2019.103265
	Zhu, G., Chen, S., Zhang, Y., & Lu, L. Mitochondrial Membrane-Associated Protein Mba1 Confers Antifungal Resistance by Affecting the Production of Reactive Oxygen Species in Aspergillus fumigatus. Antimicrobial agents and chemotherapy, 67(8), e0022523 (2023). https://doi.org/10.1128/aac.00225-23
	Zhao, S., Martin-Vicente, A., Colabardini, A. C., Pereira Silva, L., Rinker, D. C., Fortwendel, J. R., ... & Gibbons, J. G. Genomic and molecular identification of genes contributing to the caspofungin paradoxical effect in aspergillus fumigatus. Microbiology Spectrum, 10(5), e00519-22 (2022).
