# Supplementary material for: Aspergillus fumigatus mitogenomes and their influence on azole-resistant and -susceptible populations
Source: NPJ Antimicrob Resist. 2025 Feb 27;3:15. doi: 10.1038/s44259-025-00083-6 (PMC11868573; doi:10.1038/s44259-025-00083-6)
Supplement: Supplementary file 3 — Supplementary Data 2 [file 44259_2025_83_MOESM3_ESM.xlsx]

## Sheet: report
Supplementary Data 2. Metadata of isolates and assembly report of assembled genomes and mitogenomes.
Assembly	Strain	BioProject accession	Phenotype	Clade	Original country	ITC (MIC mg/L)	VOR (MIC mg/L)	POS (MIC mg/L)	Contigs	Largest contig	Genome length	Mitogenome length	Genome GC (%)	Mitogenome GC (%)	N50	L50	Genome coverage	Mitogenome coverage	Genome BUSCO completeness
DRR237582	AfA1/MF-2046	PRJDB10244	Susceptible	B	Japan	0.5	0.5	ND	236	919290	28067429	31751	49.57	25.38	287070	34	137.179	5867.82	96.5
DRR237583	AfA2/MF-2108	PRJDB10244	Resistant (Cyp51A independent)	B	Japan	>8	4	ND	219	1003840	28064125	31751	49.57	25.38	340118	28	163.233	6421.39	96.5
ERR769498	Af293	PRJEB8623	Susceptible	B	UK	0.5	0.25	0.06	269	917306	28521826	31765	49.70	25.38	314942	27	160.111	3650.57	96.4
ERR769499	Af65	PRJEB8623	Resistant (Cyp51A independent)	A	UK	0.5	125	0.06	242	1131036	28788488	31763	49.49	25.35	305477	33	195.945	2558.97	96.5
ERR769500	12-7505446	PRJEB8623	Resistant (Cyp51A mutation)	A	UK	>16	1	0.5	292	1014704	28480099	31763	49.48	25.34	271287	32	177.433	3034.26	96.5
ERR769501	12-7505220	PRJEB8623	Resistant (Cyp51A mutation)	A	UK	>16	1	0.5	286	1053557	28933679	31762	49.58	25.35	346312	27	162.111	2443.19	96.6
ERR769502	09-7500806	PRJEB8623	Resistant (Cyp51A independent)	B	UK	1	0.25	0.06	272	1302461	28920199	31766	49.60	25.38	399781	23	146.925	2799.96	96.5
ERR769503	12-7504652	PRJEB8623	Resistant (Cyp51A independent)	A	UK	1	0.5	0.25	227	1134151	27900971	31763	49.59	25.35	385751	25	148.777	2317.79	96.5
ERR769504	12-7504462	PRJEB8623	Resistant (Cyp51A independent)	B	UK	0.5	125	0.06	233	1166518	29371840	31768	49.66	25.37	360802	27	157.257	3028.65	96.6
ERR769505	12-7505054	PRJEB8623	Resistant (Cyp51A independent)	A	UK	0.5	0.5	0.06	262	1149844	28155278	31763	49.50	25.35	275473	31	174.051	3017.91	96.4
ERR769506	08-12-12-13	PRJEB8623	Resistant (Cyp51A mutation)	A	Netherlands	>16	1	1	258	846127	28023978	31763	49.54	25.35	306233	32	122.915	1763.18	96.6
ERR769507	08-36-03-25	PRJEB8623	Resistant (Cyp51A mutation)	A	Netherlands	>16	1	0.5	423	1031520	28990874	31763	49.40	25.35	264640	33	155.513	2551.18	96.5
ERR769508	08-31-08-91	PRJEB8623	Resistant (Cyp51A mutation)	A	Netherlands	>16	4	1	229	913986	28376101	31763	49.55	25.35	339499	29	156.333	1970.31	96.5
ERR769509	08-19-02-61	PRJEB8623	Resistant (Cyp51A mutation)	A	Netherlands	>16	2	0.25	261	1288136	28296650	31762	49.51	25.35	270113	30	178.045	3275.47	96.4
ERR769510	08-19-02-30	PRJEB8623	Susceptible	B	Netherlands	0.25	0.5	0.06	223	1213745	28385641	31750	49.71	25.38	356257	24	152.402	2853.8	96.6
ERR769511	10-01-02-27	PRJEB8623	Resistant (Cyp51A mutation)	A	Netherlands	>16	4	0.5	248	1026746	28484092	31770	49.53	25.34	320433	31	159.342	3217.15	96.6
ERR769512	08-19-02-46	PRJEB8623	Resistant (Cyp51A mutation)	A	Netherlands	>16	4	0.5	307	1180146	28277965	31764	49.55	25.35	261002	33	167.349	2822.75	96.5
ERR769513	08-19-02-10	PRJEB8623	Resistant (Cyp51A mutation)	A	Netherlands	>16	2	0.5	224	1023289	27946747	31762	49.61	25.35	339546	27	178.28	2840.76	96.6
ERR769514	Afu 942/09	PRJEB8623	Resistant (Cyp51A mutation)	A	India	>16	2	2	240	1117014	28212511	31770	49.50	25.34	279920	29	154.084	2963.6	96.5
ERR769515	Afu 1042/09	PRJEB8623	Resistant (Cyp51A mutation)	A	India	>16	2	2	249	857461	28252885	31770	49.48	25.34	298883	31	144.109	5760.5	96.6
ERR769516	Afu 343/P/11	PRJEB8623	Resistant (Cyp51A mutation)	A	India	>16	8	>8	385	794678	28843772	31770	49.51	25.34	268015	33	131.047	2200.06	96.6
ERR769517	Afu 591/12	PRJEB8623	Resistant (Cyp51A mutation)	A	India	>16	8	>8	247	1108571	28109141	31770	49.57	25.34	330863	27	131.3	1982.91	96.5
ERR769518	Afu 124/E11	PRJEB8623	Resistant (Cyp51A mutation)	A	India	>16	8	1	256	1006229	28157216	31770	49.54	25.34	330861	27	171.298	3389.98	96.6
ERR769519	Afu 166/E11	PRJEB8623	Resistant (Cyp51A mutation)	A	India	16	16	2	239	1372727	28127219	31770	49.56	25.34	365097	26	146.107	2752.44	96.6
ERR769520	Afu 257/E11	PRJEB8623	Resistant (Cyp51A mutation)	A	India	>16	8	1	238	1064707	28155033	31770	49.54	25.34	299930	27	116.12	2561.31	96.6
ERR769521	Afu 218/E11	PRJEB8623	Resistant (Cyp51A mutation)	A	India	>16	8	1	250	908320	28137625	31770	49.55	25.34	312735	29	159.387	2903.44	96.6
ERR9791571	C1	PRJEB27135	Resistant (Cyp51A mutation)	A	UK	>16	2	0.12	290	797562	28708740	31750	49.39	25.38	225005	41	31.6874	342.061	96.4
ERR9791572	C2	PRJEB27135	Resistant (Cyp51A mutation)	A	UK	>16	2	0.25	273	641104	28578464	31763	49.28	25.35	226501	43	37.6172	430.687	96.4
ERR9791573	C3	PRJEB27135	Resistant (Cyp51A mutation)	A	UK	>16	2	0.12	269	730328	28714085	31750	49.39	25.38	229231	42	33.7731	387.646	96.4
ERR9791574	C4	PRJEB27135	Resistant (Cyp51A mutation)	A	UK	>16	8	<0,5	368	649925	29109769	31763	49.22	25.35	184148	50	31.9367	351.521	96.4
ERR9791575	C5	PRJEB27135	Resistant (Cyp51A mutation)	A	UK	>16	2	0.12	274	735772	28706846	31750	49.39	25.38	192223	44	34.5645	379.15	96.4
ERR9791576	C6	PRJEB27135	Resistant (Cyp51A mutation)	A	UK	>16	2	0.25	290	751715	28614318	31763	49.25	25.35	196335	48	38.1861	411.891	96.4
ERR9791577	C7	PRJEB27135	Resistant (Cyp51A mutation)	A	UK	>16	4	0.25	314	507075	28537038	31763	49.23	25.35	181885	51	33.2682	355.939	96.4
ERR9791578	C8	PRJEB27135	Resistant (Cyp51A mutation)	A	UK	>16	2	0.12	282	735623	28706838	31750	49.39	25.38	206900	44	35.2936	383.09	96.4
ERR9791579	C10	PRJEB27135	Resistant (Cyp51A mutation)	A	UK	>16	8	0.5	297	603141	28484798	31763	49.29	25.35	201814	47	36.5696	375.522	96.4
ERR9791580	C11	PRJEB27135	Resistant (Cyp51A mutation)	A	UK	>16	2	0.25	273	613690	28741946	31763	49.23	25.35	208068	46	38.6288	384.941	96.3
ERR9791581	C12	PRJEB27135	Resistant (Cyp51A mutation)	A	UK	>16	4	0.25	380	933188	28629262	31762	49.34	25.35	223275	40	35.9233	351.883	96.5
ERR9791582	C13	PRJEB27135	Resistant (Cyp51A mutation)	A	UK	>16	2	0.12	330	611734	28950705	31763	49.25	25.35	188340	51	37.0356	326.015	96.3
ERR9791583	C14	PRJEB27135	Resistant (Cyp51A mutation)	A	UK	>16	>8	0.5	271	732024	28756925	31770	49.30	25.34	214464	41	39.176	718.26	96.5
ERR9791584	C15	PRJEB27135	Resistant (Cyp51A mutation)	A	UK	>16	8	<0,5	342	718654	28644457	31770	49.39	25.34	189205	45	38.8639	213.326	96.4
ERR9791585	C16	PRJEB27135	Resistant (Cyp51A mutation)	A	UK	>16	2	0.12	493	848294	28445723	31750	49.59	25.38	172533	49	35.6015	174.566	96
ERR9791586	C17	PRJEB27135	Resistant (Cyp51A mutation)	A	UK	>16	2	0.12	335	721219	28528109	31750	49.53	25.38	206306	42	39.3606	218.901	96.5
ERR9791587	C18	PRJEB27135	Resistant (Cyp51A mutation)	A	UK	>16	2	0.12	371	742298	28145361	31750	49.81	25.38	236505	40	33.7669	80.6949	96.3
ERR9791588	C19	PRJEB27135	Resistant (Cyp51A mutation)	A	UK	>16	1	0.25	281	738453	28731617	31763	49.24	25.35	213938	44	33.2573	759.036	96.4
ERR9791589	C20	PRJEB27135	Resistant (Cyp51A mutation)	A	UK	>16	2 2	<0,25	273	718550	28695590	31750	49.40	25.38	213389	44	36.1803	555.42	96.3
ERR9791590	C21	PRJEB27135	Resistant (Cyp51A mutation)	A	UK	>16		0.025	281	718536	28677801	31750	49.41	25.38	237625	40	35.4347	546.929	96.3
ERR9791591	C22	PRJEB27135	Resistant (Cyp51A mutation)	A	UK	>16	2 2 2 4	0.12	272	730299	28703265	31750	49.40	25.38	253387	39	38.0873	603.793	96.4
ERR9791592	C23	PRJEB27135	Resistant (Cyp51A mutation)	A	UK	>16		0.12	281	622890	28699775	31750	49.40	25.38	207895	43	38.1383	599.87	96.4
ERR9791593	C24	PRJEB27135	Resistant (Cyp51A mutation)	A	UK	>16		0.12	438	769457	28110600	31750	49.82	25.38	204146	42	32.4463	128.962	96.1
ERR9791594	C25	PRJEB27135	Resistant (Cyp51A mutation)	A	UK	>16		0.25	475	657019	27844958	31763	49.67	25.35	173828	50	37.6557	96.3956	96.3
ERR9791595	C26	PRJEB27135	Resistant (Cyp51A mutation)	A	UK	>16	0.25	1	391	661985	28256564	31765	49.39	25.35	165770	55	27.5509	325.949	96.3
ERR9791596	C27	PRJEB27135	Resistant (Cyp51A mutation)	A	UK	>16	1	0.25	378	599808	28313862	31763	49.38	25.35	190536	50	32.6238	225.202	96.4
ERR9791597	C28	PRJEB27135	Resistant (Cyp51A mutation)	A	UK	>16	4	0.25	582	553582	28553228	31763	49.60	25.35	148976	56	30.4394	68.0003	96.3
ERR9791598	C29	PRJEB27135	Resistant (Cyp51A mutation)	A	UK	>16	4	0.5	381	553803	28552371	31770	49.52	25.34	186501	50	30.6744	42.4835	96.5
ERR9791599	C30	PRJEB27135	Resistant (Cyp51A mutation)	A	UK	>16	2	0.25	591	532528	28560440	31763	49.48	25.35	145941	62	30.7366	91.6435	96.4
ERR9791600	C31	PRJEB27135	Resistant (Cyp51A mutation)	A	UK	>16	2	0.12	428	990427	28263635	31750	49.72	25.38	192656	43	33.6399	57.6316	96.3
ERR9791601	C32	PRJEB27135	Resistant (Cyp51A mutation)	A	UK	>16	0.5	0.5	304	724282	28689394	31750	49.41	25.38	222243	41	34.3315	410.36	96.4
ERR9791602	C33	PRJEB27135	Resistant (Cyp51A mutation)	A	UK	>16	1	0.5	278	818385	28698961	31750	49.40	25.38	228203	41	31.1799	525.143	96.4
ERR9791603	C34	PRJEB27135	Susceptible	B	UK	<0,03	0.06	0.03	283	522656	28635005	31751	49.39	25.38	204458	46	33.3311	429.615	96.3
ERR9791604	C35	PRJEB27135	Susceptible	A	UK	0.06	0.06	0.06	505	835822	28085157	31763	49.62	25.35	167632	56	35.0452	60.439	96.2
ERR9791605	C36	PRJEB27135	Susceptible	A	UK	0.06	0.25	0.06	491	563705	28087899	31763	49.61	25.35	182320	52	35.1786	66.9952	96.1
ERR9791606	C37	PRJEB27135	Susceptible	B	UK	0.25	0.125	0.06	280	654778	28491808	31751	49.47	25.38	201340	44	37.1659	281.133	96.4
ERR9791607	C38	PRJEB27135	Susceptible	A	UK	0.125	0.25	0.06	340	1069131	28504886	31763	49.33	25.35	206555	43	37.4505	136.935	96.3
ERR9791608	C39	PRJEB27135	Susceptible	B	UK	0.06	0.25	0.06	371	673006	27784322	31751	49.87	25.38	210526	42	37.0129	57.8699	96.2
ERR9791609	C40	PRJEB27135	Susceptible	B	UK	0.06	0.25	0.03	232	1090830	28218035	31751	49.50	25.37	230382	35	37.9964	492.902	96.5
ERR9791610	C41	PRJEB27135	Susceptible	B	UK	0.25	0.25	0.25	262	720662	28214150	31751	49.50	25.38	219925	40	40.4357	357.514	96.4
ERR9791611	C42	PRJEB27135	Susceptible	B	UK	0.25	0.25	0.12	241	826006	28565617	31751	49.47	25.38	237750	36	34.6678	336.688	96.4
ERR9791612	C43	PRJEB27135	Susceptible	B	UK	0.03	0.12	0.015	257	737127	28559713	31751	49.47	25.38	257053	37	34.4298	398.892	96.3
ERR9791613	C44	PRJEB27135	Susceptible	B	UK	0.03	0.12	0.015	232	960644	28563201	31751	49.47	25.38	266698	36	31.4732	514.509	96.5
ERR9791614	C45	PRJEB27135	Susceptible	B	UK	0.03	0.12	0.015	529	844900	29285281	31751	49.31	25.38	230444	41	30.7279	397.631	96.5
ERR9791615	C46	PRJEB27135	Susceptible	B	UK	0.03	0.12	0.015	315	826238	28779131	31751	49.45	25.38	246596	36	33.3501	599	96.3
ERR9791616	C47	PRJEB27135	Susceptible	B	UK	0.03	0.015	0.015	313	889458	28785777	31751	49.44	25.38	259585	34	36.0527	661.344	96.4
ERR9791617	C48	PRJEB27135	Susceptible	B	UK	0.03	0.015	0.015	238	758895	28570920	31751	49.47	25.38	254218	40	36.6727	438.634	96.4
ERR9791618	C49	PRJEB27135	Susceptible	B	UK	0.12	0.25	0.06	225	730255	27893566	31751	49.58	25.38	260078	35	39.8956	543.909	96.5
ERR9791619	C50	PRJEB27135	Susceptible	B	UK	0.25	0.12	0.06	239	730321	27897715	31751	49.57	25.38	271042	36	44.3559	423.198	96.6
ERR9791620	C51	PRJEB27135	Susceptible	B	UK	0.06	0.25	0.03	435	605217	28876607	31749	49.39	25.38	211722	45	38.3684	681.861	96.6
ERR9791621	C52	PRJEB27135	Susceptible	B	UK	<0,015	0.12	0.03	264	630498	28095500	31751	49.53	25.38	208282	42	38.6169	717.409	96.6
ERR9791622	C53	PRJEB27135	Susceptible	B	UK	0.25	0.12	0.06	278	791941	28696975	31751	49.40	25.38	190195	47	35.943	603.461	96.3
ERR9791623	C54	PRJEB27135	Susceptible	B	UK	0.06	0.25	0.03	625	522573	29334131	31750	49.22	25.38	158164	58	33.9657	439.915	96.5
ERR9791624	C55	PRJEB27135	Susceptible	B	UK	0.03	0.25	0.015	271	616389	28692120	31751	49.40	25.38	203197	44	40.9416	629.287	96.4
ERR9791625	C56	PRJEB27135	Susceptible	B	UK	0.12	0.12	0.015	237	1023222	28555088	30695	49.44	25.49	209213	38	37.7248	356.683	96.5
ERR9791626	C57	PRJEB27135	Susceptible	B	UK	0.06	0.06	0.03	248	990834	28552589	30695	49.44	25.49	206236	43	39.5859	433.254	96.5
ERR9791627	C58	PRJEB27135	Susceptible	A	UK	0.03	0.12	0.015	309	991220	28733590	30694	49.31	25.46	194277	47	31.6752	453.086	96.4
ERR9791628	C59	PRJEB27135	Susceptible	A	UK	0.25	0.12	0.06	295	723834	28739422	30694	49.30	25.46	221752	44	37.9268	529.983	96.4
ERR9791629	C60	PRJEB27135	Susceptible	A	UK	0.12	0.12	0.03	292	700223	28732212	30694	49.31	25.46	211443	45	33.8492	539.256	96.5
ERR9791630	C61	PRJEB27135	Susceptible	A	UK	0.03	0.25	0.015	267	915119	28738770	30694	49.30	25.46	237732	40	35.9249	516.51	96.4
ERR9791631	C62	PRJEB27135	Susceptible	A	UK	0.03	0.25	0.015	271	670549	28734862	30694	49.31	25.46	242598	39	36.3505	525.639	96.4
ERR9791632	C63	PRJEB27135	Susceptible	A	UK	0.03	0.12	0.015	285	838669	28739425	30694	49.30	25.46	208272	43	36.6017	591.938	96.5
ERR9791633	C64	PRJEB27135	Susceptible	A	UK	0.25	0.25	0.12	288	728972	28794581	31763	49.22	25.35	196642	44	36.492	557.096	96.5
ERR9791634	C65	PRJEB27135	Susceptible	A	UK	0.03	0.12	0.015	302	1024836	28793872	31763	49.22	25.35	177877	50	37.9767	560.435	96.5
ERR9791635	C66	PRJEB27135	Susceptible	A	UK	0.03	0.12	0.015	315	850866	28784483	31763	49.23	25.35	170441	50	33.9685	451.248	96.4
ERR9791636	C67	PRJEB27135	Susceptible	B	UK	0.03	0.25	0.015	240	835589	27944399	31751	49.58	25.38	245156	37	32.1725	362.788	96.5
ERR9791637	C68	PRJEB27135	Susceptible	A	UK	0.25	0.25	0.06	295	735697	28692598	31750	49.39	25.38	172705	51	32.5613	463.892	96.4
ERR9791638	C69	PRJEB27135	Susceptible	A	UK	1	0.5	0.25	273	1407075	28696221	31750	49.39	25.38	204289	39	35.7565	474.344	96.5
ERR9791639	C70	PRJEB27135	Susceptible	A	UK	1	1	0.25	260	617831	28697280	31750	49.39	25.38	226256	42	32.9855	443.938	96.5
ERR9791640	C71	PRJEB27135	Susceptible	B	UK	0.12	0.03	0.008	273	606078	28223716	30695	49.46	25.49	212876	44	33.5776	368.157	96.4
ERR9791641	C72	PRJEB27135	Susceptible	B	UK	0.03	0.12	0.015	252	744997	28223510	30695	49.47	25.49	250600	38	38.7743	394.643	96.5
ERR9791642	C73	PRJEB27135	Susceptible	B	UK	0.03	0.12	0.015	259	703444	28117546	31751	49.57	25.38	252706	41	38.1434	471.609	96.3
ERR9791643	C74	PRJEB27135	Susceptible	B	UK	0.03	0.12	0.015	257	574786	28123510	31751	49.56	25.38	233821	39	40.3498	477.813	96.3
ERR9791644	C75	PRJEB27135	Susceptible	A	UK	0.25	0.25	0.12	318	691339	28806324	31763	49.21	25.35	177880	52	43.7524	726.787	96.4
ERR9791645	C76	PRJEB27135	Susceptible	B	UK	0.03	0.12	0.015	235	833934	28115170	31763	49.50	25.38	266782	32	38.1957	617.485	96.6
ERR9791646	C77	PRJEB27135	Susceptible	B	UK	0.06	0.25	0.03	245	826168	28106348	31766	49.50	25.38	279989	35	38.9208	645.793	96.5
ERR9791650	C81	PRJEB27135	Susceptible	B	UK	0.25	0.25	0.06	273	890340	28720294	31759	49.48	25.38	226017	39	44.7005	688.373	96.6
ERR9791651	C82	PRJEB27135	Resistant (Cyp51A mutation)	A	UK	4	2	1	286	593606	28468677	31763	49.24	25.35	200813	45	34.1709	454.977	96.4
ERR9791652	C83	PRJEB27135	Resistant (Cyp51A mutation)	A	UK	16	2	0.5	257	735585	28704444	31750	49.39	25.38	194017	43	42.1216	697.835	96.4
ERR9791653	C84	PRJEB27135	Resistant (Cyp51A mutation)	A	UK	4	4	0.5	277	623113	28702798	31750	49.39	25.38	209086	42	34.1475	956.832	96.4
ERR9791664	C99	PRJEB27135	Resistant (Cyp51A mutation)	A	UK	2	2	0.5	294	944136	28821896	31765	49.30	25.35	186198	47	29.6784	712.017	96.4
ERR9791665	C100	PRJEB27135	Resistant (Cyp51A mutation)	A	UK	>16	4	ND	273	646706	28701898	31750	49.40	25.38	210725	43	31.9909	900.566	96.4
ERR9791666	C103	PRJEB27135	Susceptible	A	UK	1	2	ND	324	990461	29082241	31766	49.32	25.35	240164	36	29.426	664.65	96.6
ERR9791667	C104	PRJEB27135	Resistant (Cyp51A mutation)	A	UK	>16	0.5	1	300	750591	28688126	31762	49.35	25.35	199876	45	29.3408	646.671	96.5
ERR9791668	C105	PRJEB27135	Resistant (Cyp51A mutation)	A	UK	>16	4	ND	283	639789	28883517	31763	49.21	25.35	193646	46	28.7781	583.726	96.5
ERR9791669	C106	PRJEB27135	Resistant (Cyp51A mutation)	A	UK	2	4	ND	335	552506	28904808	31763	49.34	25.35	218902	46	30.3461	710.723	96.3
ERR9791670	C107	PRJEB27135	Susceptible	A	UK	1	4	ND	332	718349	28704299	31766	49.40	25.35	197398	48	33.2843	882.159	96.3
ERR9791671	C108	PRJEB27135	Resistant (Cyp51A mutation)	A	UK	16	1	ND	327	1277413	28991672	31750	49.37	25.38	189499	42	34.2783	824.736	96.5
ERR9791672	C109	PRJEB27135	Resistant (Cyp51A mutation)	A	UK	>16	1	ND	318	990469	28830316	31750	49.46	25.38	188921	47	30.6872	729.032	96.4
ERR9791673	C110	PRJEB27135	Resistant (Cyp51A mutation)	A	UK	>16	1	ND	265	718483	28707027	31750	49.40	25.38	246605	39	32.2262	711.133	96.4
ERR9791674	C111	PRJEB27135	Resistant (Cyp51A mutation)	A	UK	16	2	ND	361	805840	28884958	31750	49.43	25.38	176193	51	33.5239	810.918	96.5
ERR9791675	C112	PRJEB27135	Resistant (Cyp51A mutation)	A	UK	16	2	ND	303	730554	28737490	31750	49.41	25.38	221958	43	33.2431	799.246	96.3
ERR9791676	C113	PRJEB27135	Susceptible	B	UK	ND	0.25	ND	266	1043119	28699627	31750	49.47	25.38	204501	43	31.8443	699.932	96.5
ERR9791677	C114	PRJEB27135	Resistant (Cyp51A mutation)	A	UK	>16	2	ND	297	730193	28684234	31762	49.36	25.35	222839	43	33.4319	848.04	96.5
ERR9791678	C115	PRJEB27135	Resistant (Cyp51A mutation)	A	UK	4	1	0.25	331	742897	29069138	31766	49.34	25.35	184778	45	31.3178	837.99	96.4
ERR9791679	C117	PRJEB27135	Resistant (Cyp51A independent)	B	UK	1	2	ND	255	849508	28120626	31751	49.48	25.38	244004	37	31.6494	519.985	96.5
ERR9791680	C118	PRJEB27135	Resistant (Cyp51A independent)	B	UK	8	1	ND	263	866061	28261702	31752	49.46	25.37	209913	41	32.5694	795.048	96.4
ERR9791681	C119	PRJEB27135	Resistant (Cyp51A mutation)	A	UK	16	1	ND	294	626368	28976295	31750	49.38	25.38	234654	40	31.6356	738.44	96.3
ERR9791682	C120	PRJEB27135	Resistant (Cyp51A mutation)	B	UK	>16	0.125	ND	279	992666	28601602	31750	49.50	25.38	227110	39	32.3064	696.664	96.4
ERR9791683	C121	PRJEB27135	Resistant (Cyp51A mutation)	A	UK	>16	0.25	0.5	287	536573	28259196	31763	49.38	25.35	204541	46	32.7276	846.674	96.5
ERR9791684	C122	PRJEB27135	Resistant (Cyp51A mutation)	A	UK	>16	2	ND	315	730153	28702942	31766	49.40	25.35	213003	43	32.7963	1033.69	96.4
ERR9791685	C123	PRJEB27135	Resistant (Cyp51A mutation)	A	UK	>16	2	0.25	292	1380086	28680600	31750	49.40	25.38	225772	41	30.5796	697.01	96.3
ERR9791686	C124	PRJEB27135	Resistant (Cyp51A mutation)	B	UK	>16	0.125	4	372	743567	29134119	31751	49.40	25.38	240024	37	29.8232	498.974	96.3
ERR9791687	C125	PRJEB27135	Resistant (Cyp51A mutation)	A	UK	>16	2	2	278	730530	28711031	31750	49.39	25.38	203025	43	28.5439	518.575	96.3
ERR9791688	C126	PRJEB27135	Resistant (Cyp51A mutation)	B	UK	>16	0.03	2	383	792081	29138964	31751	49.40	25.38	210635	44	29.1911	617.527	96.3
ERR9791689	C127	PRJEB27135	Resistant (Cyp51A independent)	B	UK	>16	0.25	0.125	272	738781	28809993	31765	49.46	25.38	225948	40	29.8461	606.83	96.5
ERR9791690	C128	PRJEB27135	Resistant (Cyp51A independent)	B	UK	>16	2	1	375	835227	29469688	31750	49.50	25.38	211665	44	28.0219	494.693	96.5
ERR9791691	C129	PRJEB27135	Resistant (Cyp51A independent)	B	UK	8	2	0.5	298	705486	28680771	31751	49.42	25.38	217644	44	28.7059	478.818	96.3
ERR9791692	C130	PRJEB27135	Resistant (Cyp51A mutation)	B	UK	>16	0.125	8	272	716443	28531284	31751	49.51	25.38	223652	44	29.7116	566.253	96.5
ERR9791693	C131	PRJEB27135	Resistant (Cyp51A mutation)	B	UK	>16	0.125	16	269	716249	28527430	31751	49.51	25.38	234282	40	31.1292	525.212	96.4
ERR9791694	C132	PRJEB27135	Resistant (Cyp51A mutation)	B	UK	>16	0.125	8	275	716356	28527750	31751	49.51	25.38	202031	44	33.4443	611.495	96.4
ERR9791695	C133	PRJEB27135	Resistant (Cyp51A mutation)	A	UK	>16	2	2	294	710864	28715303	31750	49.39	25.38	188285	42	30.3839	522.173	96.4
ERR9791696	C134	PRJEB27135	Resistant (Cyp51A mutation)	A	UK	16	2	1	294	730544	28815590	31750	49.46	25.38	220655	42	31.1008	456.507	96.5
ERR9791697	C135	PRJEB27135	Resistant (Cyp51A mutation)	B	UK	>16	0.125	16	250	953701	28531911	31751	49.51	25.38	230967	40	32.9527	626.097	96.5
ERR9791698	C136	PRJEB27135	Resistant (Cyp51A independent)	B	UK	>16	2	2	369	822854	29466960	31750	49.50	25.38	217859	43	29.5414	570.393	96.5
ERR9791699	C137	PRJEB27135	Resistant (Cyp51A independent)	B	UK	>16	2	2	354	1082566	29492919	31750	49.50	25.38	214861	42	30.1247	601.183	96.6
ERR9791700	C138	PRJEB27135	Resistant (Cyp51A mutation)	B	UK	>16	0.25	2	331	943207	29003318	30696	49.48	25.48	200778	47	31.909	731.378	96.3
ERR9791701	C139	PRJEB27135	Resistant (Cyp51A independent)	B	UK	>16	2	1	286	654298	28675471	31751	49.42	25.38	222861	44	32.6325	583.649	96.5
ERR9791702	C140	PRJEB27135	Resistant (Cyp51A mutation)	B	UK	>16	0.125	16	375	654291	29133783	31751	49.39	25.38	249987	39	33.2581	577.079	96.4
ERR9791703	C141	PRJEB27135	Resistant (Cyp51A mutation)	A	UK	16	1	0.25	301	1007608	28814253	31750	49.47	25.38	229270	37	32.8862	527.485	96.4
ERR9791704	C142	PRJEB27135	Resistant (Cyp51A mutation)	A	UK	>16	0.06	0.25	236	1081052	29188843	31764	49.23	25.35	339091	27	31.8352	1453.47	96.5
ERR9791705	C143	PRJEB27135	Resistant (Cyp51A mutation)	A	UK	16	2	0.5	277	660369	28705118	31750	49.40	25.38	235232	42	33.0361	530.553	96.4
ERR9791706	C144	PRJEB27135	Resistant (Cyp51A mutation)	A	UK	>16	2	0.25	315	573663	28859633	31763	49.26	25.34	200992	50	31.8799	799.104	96.4
ERR9791707	C145	PRJEB27135	Resistant (Cyp51A mutation)	B	UK	>16	0.125	0.5	299	657694	28603180	31749	49.50	25.38	226010	41	32.0706	719.842	96.6
ERR9791708	C146	PRJEB27135	Susceptible	B	UK	0.5	0.125	0.03	313	863814	29309505	31766	49.38	25.38	241453	37	34.6265	1174.8	96.5
ERR9791709	C147	PRJEB27135	Susceptible	B	UK	1	0.125	0.03	334	851097	29308057	31766	49.38	25.38	225360	41	36.0952	1047.28	96.5
ERR9791710	C148	PRJEB27135	Resistant (Cyp51A independent)	B	UK	2	0.125	0.03	302	817510	29312881	31766	49.37	25.38	245552	37	36.9016	1004.61	96.5
ERR9791711	C149	PRJEB27135	Resistant (Cyp51A mutation)	A	UK	>16	0.25	0.125	377	804809	29356167	31762	49.32	25.35	190097	51	35.0206	832.821	96.3
ERR9791712	C150	PRJEB27135	Resistant (Cyp51A mutation)	A	UK	16	0.25	0.125	354	795824	29365304	31762	49.31	25.35	194160	46	36.4719	715.975	96.4
ERR9791713	C151	PRJEB27135	Resistant (Cyp51A mutation)	A	UK	>16	0.25	0.125	368	769583	29355680	31762	49.32	25.35	192782	48	34.5054	655.456	96.4
ERR9791714	C152	PRJEB27135	Susceptible	B	UK	0.5	0.125	0.03	314	1014191	29302381	31766	49.38	25.38	207520	43	34.7103	1206.51	96.6
ERR9791715	C153	PRJEB27135	Susceptible	B	UK	1	0.125	0.03	329	984626	29303660	31766	49.38	25.38	213380	42	34.581	1222.33	96.5
ERR9791716	C154	PRJEB27135	Susceptible	B	UK	1	0.125	0.03	327	920309	29298591	31766	49.38	25.38	226016	38	35.1719	1232.9	96.5
ERR9791717	C155	PRJEB27135	Resistant (Cyp51A mutation)	A	UK	16	>16	4	307	730976	28601382	31763	49.28	25.35	190567	49	36.1468	675.875	96.4
ERR9791718	C156	PRJEB27135	Resistant (Cyp51A mutation)	A	UK	16	>16	4	295	682270	28593030	31763	49.29	25.35	190537	49	32.8814	626.504	96.4
ERR9791719	C157	PRJEB27135	Resistant (Cyp51A mutation)	A	UK	16	>16	4	317	687615	28595214	31763	49.29	25.35	174123	51	32.4246	724.954	96.5
ERR9791720	C158	PRJEB27135	Resistant (Cyp51A mutation)	A	UK	16	>16	4	301	730768	28594118	31763	49.29	25.35	186140	46	31.8689	866.796	96.4
ERR9791721	C159	PRJEB27135	Resistant (Cyp51A mutation)	A	UK	>16	2	0.5	331	518449	29010610	31766	49.23	25.35	189255	52	32.3335	548.446	96.4
ERR9791722	C160	PRJEB27135	Resistant (Cyp51A mutation)	A	UK	>16	2	0.5	310	617012	29012719	31766	49.23	25.35	201808	49	32.0437	710.843	96.5
ERR9791723	C161	PRJEB27135	Resistant (Cyp51A mutation)	A	UK	4	0.5	0.125	331	1013730	29125384	31766	49.31	25.35	228549	40	31.9774	615.162	96.3
ERR9791724	C162	PRJEB27135	Resistant (Cyp51A independent)	A	UK	2	2	1	299	525861	28263534	31763	49.37	25.35	181912	51	33.226	1390.98	96.4
ERR9791725	C163	PRJEB27135	Resistant (Cyp51A mutation)	A	UK	>16	1	>16	290	697677	28267800	31763	49.37	25.35	188778	50	33.8451	1133.08	96.4
ERR9791726	C164	PRJEB27135	Resistant (Cyp51A independent)	B	UK	2	1	0.125	288	677188	28927624	31750	49.47	25.38	224863	40	32.7782	568.313	96.5
ERR9791727	C165	PRJEB27135	Resistant (Cyp51A independent)	B	UK	2	0.5	0.125	256	852070	28261600	31751	49.51	25.37	218456	42	33.5149	601.699	96.5
ERR9791728	C166	PRJEB27135	Susceptible	B	UK	1	0.25	0.06	261	724944	28507943	31751	49.48	25.38	216536	41	33.7485	782.427	96.5
ERR9791729	C167	PRJEB27135	Susceptible	B	UK	0.06	0.06	0.03	310	694384	29070327	30696	49.47	25.48	236518	38	33.0529	634.887	96.4
ERR9791730	C168	PRJEB27135	Resistant (Cyp51A independent)	B	UK	2	0.25	0.03	256	849670	28527180	31751	49.48	25.38	213518	41	33.8301	485.936	96.5
ERR9791731	C169	PRJEB27135	Susceptible	B	UK	0.06	0.06	0.015	234	1084929	28413610	31742	49.53	25.38	252986	34	32.8217	694.991	96.5
ERR9791732	C170	PRJEB27135	Susceptible	B	UK	0.06	0.06	0.015	233	993443	28417809	31742	49.53	25.38	245532	38	33.0415	686.838	96.5
ERR9791733	C171	PRJEB27135	Resistant (Cyp51A mutation)	A	UK	16	0.5	0.25	514	504714	29644608	31762	49.23	25.35	157855	59	37.3104	645.858	96.4
ERR9791734	C172	PRJEB27135	Susceptible	B	UK	0.06	0.06	0.03	265	729252	28528127	31751	49.48	25.38	193040	42	38.0532	574.245	96.5
ERR9791735	C173	PRJEB27135	Susceptible	B	UK	0.06	0.06	0.015	268	797829	28020491	30696	49.55	25.48	219460	40	38.0466	719.069	96.4
ERR9791736	C174	PRJEB27135	Susceptible	B	UK	0.06	0.06	0.03	258	781343	28022806	30696	49.54	25.48	222234	37	40.4669	740.258	96.4
ERR9791737	C175	PRJEB27135	Susceptible	B	UK	0.06	0.06	0.03	338	834602	28778653	31750	49.55	25.38	210465	38	35.7344	1064.49	96.6
ERR9791738	C176	PRJEB27135	Susceptible	B	UK	0.06	0.06	0.03	452	700049	29049546	31751	49.39	25.38	213532	44	36.0023	678.129	96.5
ERR9791739	C177	PRJEB27135	Susceptible	A	UK	0.06	0.125	0.03	282	763216	28414748	31763	49.25	25.35	229008	44	39.3136	934.182	96.3
ERR9791740	C178	PRJEB27135	Susceptible	B	UK	0.06	0.06	0.03	809	743881	29958132	31763	49.11	25.35	170683	51	36.4275	805.888	96.6
ERR9791741	C179	PRJEB27135	Susceptible	B	UK	0.06	0.06	0.03	281	771254	28272439	31751	49.41	25.38	214137	41	38.4108	912.347	96.3
ERR9791743	C181	PRJEB27135	Susceptible	B	UK	0.06	0.125	0.06	271	845380	28604493	31751	49.47	25.38	219545	41	33.632	922.295	96.5
ERR9791744	C182	PRJEB27135	Susceptible	B	UK	0.125	0.125	0.03	230	1073505	28405196	31750	49.58	25.38	252805	34	36.5854	981.063	96.5
ERR9791745	C183	PRJEB27135	Susceptible	B	UK	0.125	0.06	0.03	273	867800	28729775	31766	49.61	25.38	260960	36	34.7179	807.51	96.5
ERR9791746	C184	PRJEB27135	Susceptible	B	UK	0.06	0.06	0.03	378	777651	29619525	31762	49.47	25.35	213111	44	34.1665	1184.62	96.4
ERR9791747	C185	PRJEB27135	Susceptible	B	UK	0.06	0.06	0.03	269	1171283	28758334	31750	49.51	25.38	217726	36	34.5774	755.801	96.4
ERR9791748	C186	PRJEB27135	Susceptible	A	UK	0.06	0.06	0.03	273	773066	28431672	31764	49.25	25.35	214479	44	36.3387	821.679	96.4
ERR9791749	C187	PRJEB27135	Susceptible	B	UK	0.06	0.06	0.03	291	736238	28682764	31751	49.42	25.38	221060	43	34.4947	692.265	96.5
ERR9791750	C188	PRJEB27135	Susceptible	A	UK	0.125	0.06	0.03	288	569301	28178308	31763	49.38	25.35	194621	47	36.9639	781.066	96.4
ERR9791751	C189	PRJEB27135	Resistant (Cyp51A mutation)	B	UK	>16	0.06	0.25	299	855611	28667610	31751	49.41	25.38	229048	40	33.2737	854.427	96.5
ERR9791752	C190	PRJEB27135	Susceptible	B	UK	0.06	0.03	0.03	304	1211318	29000218	30696	49.48	25.48	228239	37	33.3404	795.097	96.4
ERR9791753	C191	PRJEB27135	Susceptible	B	UK	0.06	0.06	0.015	336	660872	28974195	31751	49.46	25.38	228148	39	34.455	749.103	96.5
ERR9791754	C220	PRJEB27135	Susceptible	A	UK	0.06	0.06	0.06	335	756817	28459589	31763	49.29	25.35	199264	48	34.8985	341.673	96.5
ERR9791755	C221	PRJEB27135	Susceptible	A	UK	0.125	0.06	0.06	290	905450	28364494	31764	49.29	25.35	203546	43	36.8247	398.293	96.4
ERR9791756	C222	PRJEB27135	Susceptible	B	UK	0.06	0.06	0.03	275	605168	28134261	31752	49.49	25.37	244114	41	43.0036	286.755	96.5
ERR9791757	C223	PRJEB27135	Susceptible	A	UK	0.125	0.06	0.06	319	571545	28485852	31751	49.24	25.35	170206	52	40.7208	597.497	96.3
ERR9791758	C246	PRJEB27135	Susceptible	A	UK	0.125	0.125	0.06	291	667456	28370035	31764	49.29	25.35	198977	45	51.0313	584.518	96.5
ERR9791759	C272	PRJEB27135	Susceptible	B	UK	0.125	0.125	0.03	269	1047524	28135413	31751	49.54	25.38	243480	37	48.9997	624.575	96.5
ERR9791760	C275	PRJEB27135	Susceptible	B	UK	0.125	0.125	0.06	345	998983	28888372	31751	49.46	25.38	227590	41	41.6646	729.809	96.4
ERR9791761	C341	PRJEB27135	Resistant (Cyp51A mutation)	A	UK	>16	0.5	0.25	255	802436	29205998	31766	49.38	25.35	335768	30	43.8912	634.74	96.5
ERR9791762	C342	PRJEB27135	Resistant (Cyp51A mutation)	A	UK	>16	0.5	0.25	142	1846741	28603141	31763	49.27	25.35	466990	20	51.304	867.791	96.6
ERR9791763	C343	PRJEB27135	Susceptible	B	UK	0.06	0.06	0.03	157	1002550	28712696	30695	49.44	25.49	395289	24	46.6777	666.406	96.5
ERR9791764	C344	PRJEB27135	Susceptible	B	UK	0.125	0.06	0.03	144	1444108	28487546	31752	49.43	25.38	585083	17	47.6939	539.555	96.6
ERR9791765	C345	PRJEB27135	Susceptible	B	UK	0.25	0.06	0.03	169	2104818	28766932	31751	49.43	25.38	501593	17	46.2357	617.237	96.5
ERR9791766	C346	PRJEB27135	Susceptible	B	UK	0.25	0.06	0.03	233	1196278	28876390	31751	49.46	25.38	443094	23	44.7866	483.204	96.4
ERR9791767	C354	PRJEB27135	Resistant (Cyp51A mutation)	A	UK	4	2	0.5	174	1068454	28694535	30757	49.36	25.45	385412	25	47.4489	401.209	96.6
ERR9791768	C355	PRJEB27135	Resistant (Cyp51A mutation)	A	UK	2	2	0.5	168	1033773	28686473	30757	49.37	25.45	477339	23	51.4976	402.326	96.6
ERR9791769	C356	PRJEB27135	Susceptible	A	UK	0.5	2	0.5	167	1045055	29022339	31763	49.25	25.35	464093	22	45.594	679.57	96.5
ERR9791772	C359	PRJEB27135	Resistant (Cyp51A mutation)	A	UK	32	2	0.5	183	908514	29148194	31765	49.31	25.35	370526	27	52.843	728.571	96.4
ERR9791775	C362	PRJEB27135	Susceptible	A	UK	0.75	0.125	0.25	165	1107647	28985539	31764	49.25	25.35	433789	22	43.4178	569.751	96.5
ERR9791776	C363	PRJEB27135	Susceptible	B	UK	0.03	0.12	0.25	190	1570266	28773477	30694	49.50	25.49	587815	19	46.8205	1171.54	96.6
ERR9791777	C364	PRJEB27135	Resistant (Cyp51A mutation)	A	UK	4	0.5	ND	411	1085927	29525570	31763	49.09	25.35	322087	26	45.0563	857.254	96.4
ERR9791778	C365	PRJEB27135	Resistant (Cyp51A mutation)	A	UK	16	2	ND	416	1058919	29418767	31763	49.10	25.35	226340	39	50.9839	1014.61	96.5
ERR9791779	C366	PRJEB27135	Resistant (Cyp51A mutation)	A	UK	4	0.25	ND	171	1074047	28983736	31763	49.24	25.35	383457	25	51.2921	942.854	96.4
ERR9791780	C367	PRJEB27135	Susceptible	B	UK	1	0.5	ND	140	2076836	28195664	31752	49.46	25.37	475411	19	53.1004	785.442	96.5
ERR9791781	C368	PRJEB27135	Resistant (Cyp51A mutation)	A	UK	4	0.5	ND	149	1549552	28755928	31750	49.41	25.38	439321	21	50.4556	999.347	96.5
ERR9791782	C369	PRJEB27135	Susceptible	A	UK	1	0.5	ND	162	1594043	28986255	31763	49.24	25.35	377022	25	47.3126	934.928	96.5
SRR10592629	CNM-CM8689	PRJNA592352	Resistant (Cyp51A independent)	B	Spain	1	8	0.25	728	365027	27978200	31751	49.71	25.38	78608	109	130.873	1287.85	95.9
SRR10592631	CNM-CM8812	PRJNA592352	Susceptible	A	Spain	0.25	0.5	0.12	1000	248115	28068085	31680	49.66	25.34	58718	145	60.492	634.83	95.5
SRR10592632	CNM-CM8714	PRJNA592352	Resistant (Cyp51A mutation)	A	Spain	>8	4	1	1026	220655	27817577	31680	49.72	25.34	53557	149	52.4635	571.161	95.3
SRR10592633	CNM-CM8057	PRJNA592352	Resistant (Cyp51A mutation)	B	Spain	>8	>8	1	822	291762	27924358	31803	49.75	25.33	71292	120	89.1173	1298.48	95.9
SRR11977809	IFM47072	PRJNA638646	Susceptible	B	Japan	0.25	ND	ND	324	682790	28322267	31750	49.61	25.38	270630	35	160.263	3615.56	96.4
SRR11977810	IFM47064	PRJNA638646	Susceptible	A	Japan	0.25	ND	ND	289	646302	28526741	30693	49.40	25.47	206612	47	151.919	2291.17	96.4
SRR11977811	IFM46896	PRJNA638646	Susceptible	B	Japan	0.25	ND	ND	296	1056897	28222036	31751	49.55	25.38	260834	33	134.523	2602.32	96.4
SRR11977812	IFM46074	PRJNA638646	Susceptible	B	Japan	0.5	ND	ND	276	810467	28253888	31750	49.62	25.38	213178	38	155.746	2467.32	96.4
SRR11977813	IFM62709	PRJNA638646	Susceptible	B	Japan	0.5	ND	ND	249	763957	28191520	31765	49.58	25.38	259070	33	141.915	2718.21	96.6
SRR11977814	IFM62686	PRJNA638646	Susceptible	B	Japan	0.5	ND	ND	284	670037	28527506	31751	49.52	25.38	256638	37	156.281	3262.42	96.4
SRR11977815	IFM62517	PRJNA638646	Susceptible	B	Japan	1	ND	ND	258	1373393	28180603	31752	49.56	25.37	217983	39	146.073	2693.72	96.5
SRR11977816	IFM62313	PRJNA638646	Susceptible	B	Japan	1	ND	ND	280	737120	28481105	31751	49.56	25.38	243543	40	133.646	2595.44	96.3
SRR11977817	IFM62153	PRJNA638646	Susceptible	B	Japan	0.5	ND	ND	344	1470198	28793625	31751	49.57	25.38	229400	39	176.265	3533.64	96.5
SRR11977818	IFM61959	PRJNA638646	Susceptible	B	Japan	0.5	ND	ND	227	727648	27942923	31742	49.63	25.38	257087	36	158.269	2869.9	96.4
SRR11977819	IFM61572	PRJNA638646	Susceptible	B	Japan	0.5	ND	ND	234	1084703	28499988	31765	49.61	25.38	302585	33	144.236	6863.59	96.5
SRR11977820	IFM59987	PRJNA638646	Susceptible	B	Japan	0.5	ND	ND	270	698629	28101033	31751	49.56	25.38	230221	37	137.473	3242.14	96.5
SRR11977821	IFM41392	PRJNA638646	Susceptible	B	Japan	0.5	ND	ND	283	886467	28012679	31752	49.55	25.37	197765	40	155	2345.85	96.5
SRR11977822	IFM59985	PRJNA638646	Susceptible	B	Japan	1	ND	ND	263	932900	28191168	31766	49.62	25.38	263023	37	163.708	6733.01	96.3
SRR11977823	IFM59972	PRJNA638646	Susceptible	B	Japan	0.5	ND	ND	292	622779	28187670	31751	49.56	25.38	196720	45	166.292	3740.83	96.4
SRR11977824	IFM59633	PRJNA638646	Susceptible	B	Japan	0.5	ND	ND	255	931591	28340440	31751	49.57	25.38	250165	36	154.095	3376.38	96.5
SRR11977825	IFM59362	PRJNA638646	Susceptible	B	Japan	1	ND	ND	257	640127	28100359	31766	49.64	25.38	279532	36	148.228	3021.81	96.5
SRR11977826	IFM59359	PRJNA638646	Susceptible	B	Japan	0.5	ND	ND	289	1059497	28254868	31751	49.60	25.38	214536	42	138.874	2473.32	96.4
SRR11977827	IFM59357	PRJNA638646	Susceptible	B	Japan	1	ND	ND	327	768472	28652553	31750	49.62	25.38	256517	35	151.541	4029.79	96.6
SRR11977828	IFM59073	PRJNA638646	Susceptible	B	Japan	0.5	ND	ND	269	524829	28722030	31751	49.52	25.38	246226	41	142.41	2498.94	96.5
SRR11977829	IFM58524	PRJNA638646	Susceptible	B	Japan	0.5	ND	ND	255	797680	28515394	31751	49.60	25.38	298115	32	139.547	3155.17	96.6
SRR11977830	IFM58067	PRJNA638646	Susceptible	B	Japan	1	ND	ND	338	701941	28613585	31765	49.62	25.38	231422	39	133.302	3432.31	96.5
SRR11977831	IFM57550	PRJNA638646	Susceptible	B	Japan	0.5	ND	ND	264	983210	28116242	31751	49.59	25.38	274053	35	152.61	2408.66	96.5
SRR11977832	IFM41368	PRJNA638646	Susceptible	B	Japan	0.5	ND	ND	248	753527	28166894	31751	49.51	25.38	250189	34	137.066	2007.06	96.4
SRR11977833	IFM57536	PRJNA638646	Susceptible	B	Japan	1	ND	ND	223	1368326	28049919	31751	49.58	25.38	342034	27	125.061	2058.05	96.3
SRR11977834	IFM57141	PRJNA638646	Susceptible	B	Japan	0.5	ND	ND	228	837148	28463030	31750	49.55	25.38	324613	29	150.749	2504.51	96.4
SRR11977835	IFM55369	PRJNA638646	Susceptible	B	Japan	0.5	ND	ND	244	1067355	28811151	31752	49.57	25.38	281689	32	145.824	2663.66	96.5
SRR11977836	IFM54842	PRJNA638646	Susceptible	B	Japan	0.25	ND	ND	264	897407	28062544	31752	49.54	25.37	241605	39	139.625	2239.64	96.6
SRR11977837	IFM53927	PRJNA638646	Susceptible	B	Japan	0.5	ND	ND	266	937761	28819800	31752	49.47	25.37	254753	37	145.443	2629.92	96.5
SRR11977838	IFM51978	PRJNA638646	Susceptible	B	Japan	0.5	ND	ND	258	930282	28167025	31745	49.59	25.38	234265	39	133.819	2889.97	96.6
SRR11977839	IFM51977	PRJNA638646	Susceptible	A	Japan	0.25	ND	ND	293	925888	28416257	31751	49.37	25.36	205918	40	209.922	3681.69	96.5
SRR11977840	IFM51944	PRJNA638646	Susceptible	A	Japan	0.5	ND	ND	303	713772	28733045	31765	49.40	25.35	232801	40	157.113	4332.74	96.4
SRR11977841	IFM51746	PRJNA638646	Susceptible	B	Japan	1	ND	ND	226	1036384	28479349	31765	49.58	25.38	275741	33	148.598	2911.18	96.6
SRR11977842	IFM51505	PRJNA638646	Susceptible	B	Japan	0.25	ND	ND	257	789703	28454744	31751	49.52	25.38	252159	36	145.277	2122.31	96.6
SRR11977843	IFM41361	PRJNA638646	Susceptible	B	Japan	1	ND	ND	291	893508	28747860	31752	49.50	25.37	222800	38	131.376	2422.22	96.5
SRR11977844	IFM51357	PRJNA638646	Susceptible	B	Japan	1	ND	ND	234	748764	28117862	31764	49.60	25.37	269218	34	121.155	1977.25	96.6
SRR11977845	IFM51126	PRJNA638646	Susceptible	B	Japan	0.5	ND	ND	243	778120	28218813	31752	49.52	25.37	247421	35	141.726	2224.3	96.5
SRR11977846	IFM50999	PRJNA638646	Susceptible	B	Japan	0.5	ND	ND	262	1144185	28492176	31751	49.57	25.38	266201	35	194.653	3877.66	96.5
SRR11977847	IFM50997	PRJNA638646	Susceptible	B	Japan	0.5	ND	ND	277	851993	28555632	31752	49.52	25.38	200975	41	133.469	2254.56	96.4
SRR11977848	IFM50917	PRJNA638646	Susceptible	B	Japan	1	ND	ND	242	1192887	28040985	31750	49.58	25.38	254752	31	125.018	2134.08	96.6
SRR11977849	IFM50916	PRJNA638646	Susceptible	B	Japan	0.25	ND	ND	378	716059	29370155	31751	49.56	25.38	235483	40	129.012	2360.66	96.5
SRR11977850	IFM50669	PRJNA638646	Susceptible	B	Japan	0.5	ND	ND	256	908283	28292955	31751	49.57	25.38	287986	31	139.191	2374.96	96.4
SRR11977851	IFM50268	PRJNA638646	Susceptible	B	Japan	0.25	ND	ND	267	577295	28146694	31751	49.62	25.38	230569	41	143.727	2424.62	96.6
SRR11977852	IFM50230	PRJNA638646	Susceptible	B	Japan	0.25	ND	ND	278	608326	28479375	31751	49.55	25.38	266063	39	132.317	2574.68	96.4
SRR11977853	IFM49896	PRJNA638646	Susceptible	B	Japan	1	ND	ND	252	685964	28183670	31752	49.52	25.37	253458	36	161.017	3028.72	96.5
SRR11977854	IFM41359	PRJNA638646	Susceptible	B	Japan	1	ND	ND	227	1207748	28144458	31751	49.59	25.38	298704	30	155.954	2628.17	96.3
SRR11977855	IFM48051	PRJNA638646	Susceptible	B	Japan	0.25	ND	ND	250	720184	27918382	31766	49.59	25.38	285232	34	156.523	2719.62	96.6
SRR11977856	IFM47475	PRJNA638646	Susceptible	B	Japan	0.5	ND	ND	489	735208	28850119	31752	49.48	25.37	210642	41	143.523	2469.54	96.4
SRR11977857	IFM47456	PRJNA638646	Susceptible	B	Japan	0.125	ND	ND	351	712643	29400314	31768	49.53	25.37	253637	39	142.203	2464.96	96.4
SRR11977858	IFM47453	PRJNA638646	Susceptible	B	Japan	0.25	ND	ND	248	694446	28569936	31750	49.56	25.38	278488	35	204.183	3735.99	96.5
SRR11977859	IFM47450	PRJNA638646	Susceptible	B	Japan	1	ND	ND	267	696254	29048644	31767	49.53	25.38	272108	36	142.223	3267.32	96.5
SRR11977860	IFM47444	PRJNA638646	Susceptible	B	Japan	0.5	ND	ND	291	621584	29179794	31765	49.54	25.37	230245	43	154.995	3742.71	96.4
SRR11977861	IFM47440	PRJNA638646	Susceptible	B	Japan	0.25	ND	ND	278	1044361	28505976	31751	49.58	25.38	258750	34	203.221	4468.72	96.5
SRR11977862	IFM47437	PRJNA638646	Susceptible	B	Japan	0.25	ND	ND	311	712546	28198666	31751	49.52	25.38	208257	39	161.087	3008.35	96.5
SRR11977863	IFM47278	PRJNA638646	Susceptible	A	Japan	0.25	ND	ND	298	717657	28740502	31762	49.35	25.35	203172	48	165.28	2970.01	96.5
SRR11977864	IFM47074	PRJNA638646	Susceptible	B	Japan	0.125	ND	ND	296	706059	28392713	31751	49.59	25.38	214802	45	146.791	3167.39	96.6
SRR11977865	IFM40819	PRJNA638646	Susceptible	B	Japan	0.5	ND	ND	253	840948	28312603	30694	49.52	25.49	302230	32	135.073	3092.97	96.4
SRR11977866	IFM40807	PRJNA638646	Susceptible	B	Japan	0.125	ND	ND	299	999016	28652537	31751	49.51	25.38	213091	40	156.26	2625.38	96.6
SRR12190174	IFM62522	PRJNA638646	Susceptible	B	Japan	0.5	ND	ND	276	615331	28459136	31766	49.53	25.38	244370	41	203.251	3432.43	96.4
SRR12190175	IFM62241	PRJNA638646	Susceptible	B	Japan	0.5	ND	ND	275	699924	28376680	31751	49.58	25.38	266328	37	195.222	3017.34	96.5
SRR12190176	IFM61409	PRJNA638646	Susceptible	B	Japan	0.25	ND	ND	233	1050496	28351030	31751	49.56	25.38	272278	37	182.718	3350.7	96.4
SRR12190177	IFM59779	PRJNA638646	Susceptible	A	Japan	1	ND	ND	308	835156	28257708	31763	49.37	25.34	223202	39	180.111	3389.93	96.4
SRR12190178	IFM55548	PRJNA638646	Susceptible	B	Japan	0.25	ND	ND	260	850233	29125244	31752	49.56	25.38	309505	36	152.518	2180.83	96.5
SRR12190179	IFM52659	PRJNA638646	Susceptible	B	Japan	ND	ND	ND	210	1066607	28152922	31766	49.61	25.38	270612	31	235.475	5320.86	96.6
SRR12190180	IFM50886	PRJNA638646	Susceptible	B	Japan	0.5	ND	ND	226	691167	28101980	31765	49.63	25.38	278893	32	263.555	5110.09	96.6
SRR12190181	IFM48627	PRJNA638646	Susceptible	B	Japan	1	ND	ND	276	898814	28963907	31766	49.55	25.38	268726	34	243.74	4791.52	96.5
SRR12190182	IFM47448	PRJNA638646	Susceptible	B	Japan	0.25	ND	ND	286	685960	28435381	31752	49.50	25.38	222494	42	426.993	5071.97	96.5
SRR12190183	IFM47434	PRJNA638646	Susceptible	B	Japan	0.5	ND	ND	234	1173315	28446723	31765	49.58	25.38	272737	33	225.74	3845.65	96.6
SRR17660940	GSM5824285	PRJNA798608	Resistant (Cyp51A mutation)	A	UK	>32	ND	ND	382	371976	28644430	31763	49.23	25.35	140130	67	162.678	1381.43	96.4
SRR17660941	GSM5824284	PRJNA798608	Resistant (Cyp51A mutation)	A	UK	>32	ND	ND	354	562692	28638400	31763	49.23	25.35	150241	60	137.844	2348.37	96.3
SRR17660942	GSM5824283	PRJNA798608	Resistant (Cyp51A mutation)	A	UK	>32	ND	ND	343	440397	28639665	31763	49.23	25.35	147747	61	168.847	1781.83	96.3
SRR17660943	GSM5824282	PRJNA798608	Susceptible	A	UK	<0.75	ND	ND	411	569587	28633007	31767	49.24	25.35	134398	66	154.221	838.994	96.3
SRR17660944	GSM5824281	PRJNA798608	Susceptible	A	UK	<0.75	ND	ND	365	464041	28642954	31763	49.23	25.35	154019	60	184.778	1440.17	96.2
SRR17660945	GSM5824268	PRJNA798608	Susceptible	A	UK	<0.75	ND	ND	229	626131	28527014	31763	49.24	25.35	238328	43	24.6861	334.045	96.4
SRR17660946	GSM5824269	PRJNA798608	Susceptible	A	UK	<0.75	ND	ND	217	828567	28528921	31763	49.25	25.35	238426	37	24.8507	346.345	96.3
SRR17660948	GSM5824272	PRJNA798608	Resistant (Cyp51A mutation)	A	UK	>32	ND	ND	1164	264082	28458780	31763	49.23	25.35	41671	210	10.9591	191.249	92.3
SRR17660950	GSM5824274	PRJNA798608	Susceptible	A	UK	<0.75	ND	ND	482	520720	29154711	31763	49.15	25.35	134399	69	97.4296	857.488	96.3
SRR17660951	GSM5824275	PRJNA798608	Susceptible	A	UK	<0.75	ND	ND	490	534579	29164849	31763	49.14	25.35	128275	67	135.518	1614.67	96.3
SRR17660952	GSM5824276	PRJNA798608	Susceptible	A	UK	<0.75	ND	ND	505	510067	29160626	31763	49.14	25.35	126324	68	126.226	1460.47	96.2
SRR17660953	GSM5824277	PRJNA798608	Resistant (Cyp51A mutation)	A	UK	>32	ND	ND	473	485502	29288759	31763	49.15	25.35	140457	64	147.638	1283.81	96.3
SRR17660954	GSM5824278	PRJNA798608	Resistant (Cyp51A mutation)	A	UK	>32	ND	ND	513	371997	29274607	31763	49.14	25.35	127160	69	141.716	933.217	96.3
SRR17660955	GSM5824279	PRJNA798608	Resistant (Cyp51A mutation)	A	UK	>32	ND	ND	505	385045	29263145	31763	49.15	25.35	126504	69	198.091	1805.91	96.3
SRR17660956	GSM5824270	PRJNA798608	Susceptible	A	UK	<0.75	ND	ND	272	590430	28526653	31763	49.24	25.35	193036	49	20.4817	280.439	96.2
SRR9265316	VPCI_1882	PRJNA548244	Resistant (Cyp51A independent)	B	India	16	8	2	1686	130188	27766443	-	50.07	-	28593	291	122.831	2079.95	94.7
SRR9265318	VPCI_497	PRJNA548244	Resistant (Cyp51A independent)	B	India	>16	8	2	1935	152014	28016599	-	49.97	-	25756	335	74.22	318.615	94.7
SRR24318413	W062	PRJNA961646	Resistant (Cyp51A independent)	B	China	4	2	0.5	329	1646294	29237658	30696	49.38	25.48	397328	22	77.2011	407.09	96.4
SRR24308377	W006	PRJNA961646	Resistant (Cyp51A independent)	B	China	4	2	0.5	336	1647974	29365336	30696	49.35	25.48	513935	18	82.9114	485.847	96.4
SRR24318412	W065	PRJNA961646	Resistant (Cyp51A independent)	B	China	4	2	0.5	327	1646130	29236289	30696	49.38	25.48	512079	20	81.5923	761.196	96.3
SRR24318411	W069	PRJNA961646	Resistant (Cyp51A independent)	B	China	4	2	0.5	297	1366525	29170724	30696	49.42	25.48	456548	20	88.0071	879.024	96.4
SRR24318410	W673	PRJNA961646	Resistant (Cyp51A independent)	B	China	4	2	0.5	279	1416051	29172327	30696	49.41	25.48	559065	18	81.1655	1476.46	96.3
SRR24318409	W681	PRJNA961646	Resistant (Cyp51A independent)	B	China	4	2	0.5	306	1646380	29161721	30696	49.41	25.48	469800	20	80.4188	1968.76	96.3
SRR24318408	W754	PRJNA961646	Resistant (Cyp51A independent)	B	China	4	2	0.5	291	1366861	29170647	30696	49.41	25.48	488697	20	89.1467	1686.31	96.4
SRR24318407	W758	PRJNA961646	Resistant (Cyp51A independent)	B	China	4	2	0.5	334	1257736	29239787	30696	49.38	25.48	469866	21	14.8305	18.4815	96.5
SRR24318406	W761	PRJNA961646	Resistant (Cyp51A independent)	B	China	4	2	0.5	339	1646353	29249620	30696	49.35	25.48	511856	20	13.4598	20.4117	96.3
