# Supplementary material for: Aspergillus fumigatus mitogenomes and their influence on azole-resistant and -susceptible populations
Source: NPJ Antimicrob Resist. 2025 Feb 27;3:15. doi: 10.1038/s44259-025-00083-6 (PMC11868573; doi:10.1038/s44259-025-00083-6)
Supplement: Supplementary file 4 — Supplementary Data 3 [file 44259_2025_83_MOESM4_ESM.xlsx]

## Sheet: Sheet1
Supplementary Data 3. Core and accessory mitogenome genes and their frequency in 316 assembled and annotated mitogenomes. In parentheses are the number of the gene according to its relative order.
Gene	Type	Frequency (%)
cox3 (2)	core	100
giy	core	100
lagli	core	100
cox1 (1)	core	100
cox1 (2)	core	100
atp9 (1)	core	100
nad3	core	100
cox2	core	100
nad4 (1)	core	100
nad4 (2)	core	100
nad5	core	100
nad2	core	100
cob	core	100
nad1	core	100
nad4 (3)	core	100
atp8	core	100
atp6	core	100
nad6	core	100
rps5	core	100
cox3 (1)	accessory	93.1818
atp9 (2)	accessory	61.3636
