# Supplementary material for: Aspergillus fumigatus mitogenomes and their influence on azole-resistant and -susceptible populations
Source: NPJ Antimicrob Resist. 2025 Feb 27;3:15. doi: 10.1038/s44259-025-00083-6 (PMC11868573; doi:10.1038/s44259-025-00083-6)
Supplement: Supplementary file 5 — Supplementary Data 4 [file 44259_2025_83_MOESM5_ESM.xlsx]

## Sheet: Sheet1
Supplementary Data 4. Information on the genes significantly associated with the resistance phenotype by GWA analysis. Variants were linked with phenotype using LMM analysis. Significant associations were considered for p < 0.05 corrected with the FDR.
Gene	Description	Chromosome	Position	F	p	Nucleotide change	AA change	Variant type	Phenotype
AFUA_4G04130	mitochondrial ATPase (Afg1), putative	NC_007197.1	1160647	16.0664	7.6614e-05	C>T	Arg41Trp	Missense	Resistant
AFUA_4G04130	mitochondrial ATPase (Afg1), putative	NC_007197.1	1161236	15.0096	0.00013045	C>A	Ile218Ile	Synonymous	Resistant
AFUA_2G12400	ATP synthase oligomycin sensitivity conferral protein, putative	NC_007195.1	3185848	12.3242	0.00051325	A>G	Ser87Gly	Missense	Resistant
AFUA_4G03760	glycine dehydrogenase	NC_007197.1	1051522	11.0062	0.00102	T>G	Pro130Pro	Synonymous	Resistant
AFUA_4G03760	glycine dehydrogenase	NC_007197.1	1053052	11.0062	0.00102	C>G	Gly640Gly	Synonymous	Resistant
AFUA_4G04140	hypothetical protein	NC_007197.1	1162028	9.05242	0.00284	T>C	-	Intron variant	Susceptible
AFUA_5G03410	exopolyphosphatase, putative	NC_007198.1	924248	8.27867	0.00429	C>T	Gly402Ser	Missense	Resistant
AFUA_5G03410	exopolyphosphatase, putative	NC_007198.1	924294	8.27867	0.00429	T>G	Leu386Leu	Synonymous	Resistant
AFUA_4G07290	hypothetical protein	NC_007197.1	1892622	7.90618	0.00524	A>G	Arg229Arg	Synonymous	Resistant
AFUA_5G09500	hypothetical protein	NC_007198.1	2453102	7.31858	0.0072	C>T	Ser16Ser	Synonymous	Resistant
