# Supplementary material for: Aspergillus fumigatus mitogenomes and their influence on azole-resistant and -susceptible populations
Source: NPJ Antimicrob Resist. 2025 Feb 27;3:15. doi: 10.1038/s44259-025-00083-6 (PMC11868573; doi:10.1038/s44259-025-00083-6)
Supplement: Supplementary file 6 — Supplementary Data 5 [file 44259_2025_83_MOESM6_ESM.xlsx]

## Sheet: gene
Supplementary Data 5. Collection of the nuclear encoded mitochondrial genes from the reference strain Af293.
Gene name	Function
AFUA_1G01870	presequence translocase-associated motor subunit Pam17, putative
AFUA_1G02070	cytochrome C1/Cyt1, putative
AFUA_1G02370	fumarylacetoacetate hydrolase family protein
AFUA_1G02730	mitochondrial phosphate carrier protein (Ptp), putative
AFUA_1G03090	mitochondrial integral membrane protein
AFUA_1G03100	ATP synthase delta chain, mitochondrial precursor, putative
AFUA_1G03510	ATP synthase gamma chain, mitochondrial precursor, putative
AFUA_1G03550	mitochondrial dihydroxy acid dehydratase, putative
AFUA_1G03960	Rhodanese domain protein
AFUA_1G03970	mitochondrial translation initiation factor IF-2, putative
AFUA_1G04090	FAD dependent oxidoreductase, putative
AFUA_1G04120	coenzyme A transferase, putative
AFUA_1G04280	30S ribosomal protein S7, putative
AFUA_1G04400	37S ribosomal protein Mrp10, mitochondrial
AFUA_1G04410	conserved hypothetical protein
AFUA_1G04460	lysyl-tRNA synthetase, putative
AFUA_1G04470	mitochondrial intermembrane space translocase subunit Tim10, putative
AFUA_1G04540	NADH-cytochrome b5 reductase, putative
AFUA_1G04680	NifU-related protein
AFUA_1G05040	protein mitochondrial targeting protein (Mas1), putative
AFUA_1G05390	mitochondrial ADP,ATP carrier protein (Ant), putative
AFUA_1G05650	respiratory complex assembly protein Rmp1, putative
AFUA_1G06110	conserved hypothetical protein
AFUA_1G06520	mitochondrial translation initiation factor, putative
AFUA_1G06530	mitochondrial carrier protein (Ymc1), putative
AFUA_1G06570	40S ribosomal protein S2, putative
AFUA_1G06610	NADH-quinone oxidoreductase, 23 kDa subunit, putative
AFUA_1G06620	acyl carrier protein, putative
AFUA_1G06810	aconitate hydratase, mitochondrial
AFUA_1G06860	protein phophatase 2C family protein
AFUA_1G06880	mitochondrial export translocase Oxa2, putative
AFUA_1G07200	mitochondrial cytochrome b2, putative
AFUA_1G07310	conserved hypothetical protein
AFUA_1G07350	RNA12 protein, putative
AFUA_1G07450	mitochondrial GTP/GDP transporter Ggc1, putative
AFUA_1G07710	mitochondrial carrier protein, putative
AFUA_1G08810	glycerol-3-phosphate dehydrogenase, mitochondrial
AFUA_1G08840	guanylate kinase
AFUA_1G09150	rhomboid family protein, putative
AFUA_1G09660	mitochondrial 2-oxodicarboxylate carrier protein, putative
AFUA_1G09780	stomatin family protein
AFUA_1G09840	mitochondrial inner membrane translocase subunit TIM44, putative
AFUA_1G09940	conserved hypothetical protein
AFUA_1G09980	mitochondrial carrier protein, putative
AFUA_1G10080	C2H2 transcription factor, putative
AFUA_1G10090	hypothetical protein
AFUA_1G10490	F1F0 ATP synthase assembly protein Atp10, putative
AFUA_1G10780	glycine cleavage system T protein
AFUA_1G10830	succinyl-CoA synthetase subunit alpha, putative
AFUA_1G11180	heat shock protein/chaperonin HSP78, putative
AFUA_1G11860	mitochondrial import receptor subunit tom22
AFUA_1G11870	mitochondrial processing peptidase alpha subunit, putative
AFUA_1G11960	alternative NADH-dehydrogenase
AFUA_1G11970	mitochondrial dynamin GTPase (Msp1), putative
AFUA_1G12070	glycine cleavage system H protein
AFUA_1G12170	translation elongation factor EF-Tu, putative
AFUA_1G12250	mitochondrial hypoxia responsive domain protein
AFUA_1G12730	60S ribosomal protein L3
AFUA_1G12800	isocitrate dehydrogenase, NAD-dependent
AFUA_1G13180	mitochondrial outer membrane protein (Sam35), putative
AFUA_1G13480	ubiquinol-cytochrome C reductase complex subunit UcrQ, putative
AFUA_1G13840	integral membrane protein, Mpv17/PMP22 family, putative
AFUA_1G14200	mitochondrial processing peptidase beta subunit, putative
AFUA_1G14590	conserved hypothetical protein
AFUA_1G14790	mitochondrial inheritance component mdm12
AFUA_1G14850	acyl-CoA dehydrogenase, putative
AFUA_1G15140	mitochondrial phosphate carrier protein (Mir1), putative
AFUA_1G15590	succinate dehydrogenase subunit CybS, putative
AFUA_1G15620	DEAD box RNA helicase HelA, putative
AFUA_1G16280	mitochondrial F1F0-ATP synthase g subunit, putative
AFUA_1G16380	molybdopterin cofactor biosynthetic protein
AFUA_1G16750	mitochondrial cation transporter, putative
AFUA_1G17520	D-lactate dehydrogenase (cytochrome), putative
AFUA_2G00330	beta-alanine synthase, putative
AFUA_2G01050	mitochondrial intermembrane space translocase subunit Tim9, putative
AFUA_2G01440	mitochondrial carrier protein, putative
AFUA_2G01660	mitochondrial outer membrane translocase receptor (TOM70), putative
AFUA_2G01830	conserved hypothetical protein
AFUA_2G01890	ubiquinone biosynthesis protein Coq7, putative
AFUA_2G02100	dihydrolipoamide dehydrogenase
AFUA_2G02275	mitochondrial F1F0 ATP synthase subunit Atp18, putative
AFUA_2G02290	37S ribosomal protein Rsm22
AFUA_2G02430	mitochondrial genome maintenance protein Mgr2, putative
AFUA_2G02580	HAD superfamily hydrolase, putative
AFUA_2G02680	mitochondrial inner membrane AAA protease Yta12, putative
AFUA_2G02700	mitochondrial DnaJ chaperone (Tim14), putative
AFUA_2G03010	cytochrome c subunit Vb, putative
AFUA_2G03100	conserved hypothetical protein
AFUA_2G03220	Bax Inhibitor family protein
AFUA_2G03420	mitochondrial translocase complex component (Tim50), putative
AFUA_2G03840	mitochondrial import receptor subunit (Tom37), putative
AFUA_2G04270	mitochondrial inner membrane translocase subunit (TIM17), putative
AFUA_2G04520	Fe-containing alcohol dehydrogenase, putative
AFUA_2G05060	alternative oxidase AlxA, putative
AFUA_2G05450	NADH-ubiquinone oxidoreductase 64 kDa subunit, putative
AFUA_2G05510	mitochondrial F1F0 ATP synthase subunit F (Atp17), putative
AFUA_2G05800	IdgA domain protein
AFUA_2G06020	mitochondrial respiratory complex I chaperone (Cia84), putative
AFUA_2G06030	37S ribosomal protein S18, putative
AFUA_2G07400	mitochondrial carrier protein, putative
AFUA_2G07530	conserved hypothetical protein
AFUA_2G07810	cytosolic hydroxymethyltransferase, putative
AFUA_2G08280	NADP-dependent malic enzyme MaeA
AFUA_2G08480	ATP-dependent RNA helicase Mrh4, putative
AFUA_2G08750	mitochondrial inner membrane nuclease Nuc1, putative
AFUA_2G09010	DNA ligase Cdc9, putative
AFUA_2G09130	NADH-ubiquinone dehydrogenase 24 kDa subunit, putative
AFUA_2G09140	conserved hypothetical protein
AFUA_2G09250	mitochondrial carrier protein, putative
AFUA_2G09290	antigenic mitochondrial protein HSP60, putative
AFUA_2G09310	Mitochondrial ATP synthase epsilon chain domain-containing protein
AFUA_2G09560	mitochondrial genome maintenance protein Mgm101, putative
AFUA_2G09650	aspartate transaminase, putative
AFUA_2G09820	conserved hypothetical protein
AFUA_2G09900	hypothetical protein
AFUA_2G09960	mitochondrial Hsp70 chaperone (Ssc70), putative
AFUA_2G10070	carbamoyl-phosphate synthase, large subunit
AFUA_2G10290	conserved hypothetical protein
AFUA_2G10790	pentatricopeptide repeat protein
AFUA_2G10920	enoyl-CoA hydratase/isomerase family protein
AFUA_2G11010	dihydroorotate reductase PyrE, putative
AFUA_2G11740	mitochondrial serine protease Pim1, putative
AFUA_2G11750	mitochondrial DnaJ chaperone (Mdj1), putative
AFUA_2G12080	mitochondrial phosphate transporter Pic2, putative
AFUA_2G12190	mitochondrial intermembrane space translocase subunit Tim13, putative
AFUA_2G12230	mitochondrial large ribosomal subunit protein L16, putative
AFUA_2G12370	mitochondrion organization and biogenesis protein, putative
AFUA_2G12400	ATP synthase oligomycin sensitivity conferral protein, putative
AFUA_2G12450	hydroxymethylglutaryl-CoA lyase
AFUA_2G12460	conserved hypothetical protein
AFUA_2G12470	acetylornithine aminotransferase
AFUA_2G12530	carnitine acetyl transferase
AFUA_2G12560	pterin-4-alpha-carbinolamine dehydratase family protein
AFUA_2G12920	mitochondrial AAA ATPase, putative
AFUA_2G13020	mitochondrial dicarboxylate carrier, putative
AFUA_2G13030	phenylalanyl-tRNA synthetase alpha subunit (PodG), putative
AFUA_2G13040	mitochondrial co-chaperone GrpE, putative
AFUA_2G13120	conserved hypothetical protein
AFUA_2G13320	mitochondrial membrane fission protein (Fis1), putative
AFUA_2G13340	conserved hypothetical protein
AFUA_2G13600	mitochondrial pyruvate dehydrogenase kinase, putative
AFUA_2G13710	NADH-ubiquinone oxidoreductase 49 kDa subunit, putative
AFUA_2G13870	mitochondrial carrier protein, putative
AFUA_2G14190	Mitochondrial import inner membrane translocase subunit TIM23, putative
AFUA_2G14210	dihydroxy acid dehydratase Ilv3, putative
AFUA_2G14970	Gamma-butyrobetaine hydroxylase subfamily, putative
AFUA_2G14980	mitochondrial deoxynucleotide carrier protein, putative
AFUA_2G15540	DDHD domain protein
AFUA_2G15610	mitochondrial DNA-directed RNA polymerase, putative
AFUA_2G15630	pyruvate formate lyase activating enzyme, putative
AFUA_2G15740	short chain dehydrogenase/oxidoreductase, putative
AFUA_2G15780	calcium dependent mitochondrial carrier protein, putative
AFUA_2G15810	conserved hypothetical protein
AFUA_2G16280	glutamyl-tRNA synthetase
AFUA_2G16770	mitochondrial carrier protein (Leu5), putative
AFUA_3G01290	AMID-like mitochondrial oxidoreductase, putative
AFUA_3G01450	3-methyl-2-oxobutanoate dehydrogenase, putative
AFUA_3G01760	alpha/beta superfamily hydrolase, putative
AFUA_3G03330	mitochondrial enoyl reductase, putative
AFUA_3G04020	conserved mitochondrial protein
AFUA_3G04030	coenzyme A transferase, putative
AFUA_3G04150	mitochondrial enoyl reductase, putative
AFUA_3G04170	pyruvate dehydrogenase E1 beta subunit PdbA, putative
AFUA_3G05410	mitochondrial translation release factor (RF-1), putative
AFUA_3G05420	mitochondrial tricarboxylate transporter (Ctp), putative
AFUA_3G05640	conserved hypothetical protein
AFUA_3G05790	conserved hypothetical protein
AFUA_3G06040	glutaryl-CoA dehydrogenase, putative
AFUA_3G06120	hexaprenyl pyrophosphate synthetase Coq1, putative
AFUA_3G06190	cytochrome c oxidase subunit VIa, putative
AFUA_3G06270	conserved hypothetical protein
AFUA_3G06410	Coenzyme Q (ubiquinone) biosynthesis protein Coq4, putative
AFUA_3G06460	conserved hypothetical protein
AFUA_3G06560	lipoic acid synthetase precursor
AFUA_3G06660	NIPSNAP family protein
AFUA_3G06820	oxidoreductase, FAD-binding
AFUA_3G06950	mitochondrial carrier protein (Rim2), putative
AFUA_3G07360	mitochondrial metallochaperone Sco1, putative
AFUA_3G07620	ABC1 domain protein
AFUA_3G07810	succinate dehydrogenase subunit Sdh1, putative
AFUA_3G07920	mitochondrial 54S ribosomal protein YmL37
AFUA_3G07930	glutathione S-transferase, putative
AFUA_3G08060	DUF1338 domain protein
AFUA_3G08080	aconitate hydratase, putative
AFUA_3G08220	NUDIX domain protein
AFUA_3G08265	conserved hypothetical protein
AFUA_3G08370	conserved hypothetical protein
AFUA_3G08380	inorganic diphosphatase, putative
AFUA_3G08430	mitochondrial phosphate carrier protein, putative
AFUA_3G08660	isocitrate dehydrogenase Idp1, putative
AFUA_3G09030	regulatory protein SUAPRGA1
AFUA_3G09630	asparaginyl-tRNA synthetase Slm5, putative
AFUA_3G09760	peptidyl-tRNA hydrolase domain protein
AFUA_3G10110	electron transfer flavoprotein-ubiquinone oxidoreductase
AFUA_3G10170	conserved hypothetical protein
AFUA_3G10330	conserved hypothetical protein
AFUA_3G10410	conserved serine-rich protein
AFUA_3G10630	mitochondrial F1F0 ATP synthase subunit Atp14, putative
AFUA_3G10710	conserved hypothetical protein
AFUA_3G10790	conserved hypothetical protein
AFUA_3G11100	mitochondrial protein Fmp25, putative
AFUA_3G11370	mitochondrial large ribosomal subunit L49, putative
AFUA_3G11480	mitochondrial methylglutaconyl-CoA hydratase (Auh), putative
AFUA_3G11530	Hsp40 co-chaperone Jid1, putative
AFUA_3G11550	LEA domain protein
AFUA_3G12270	glutathione peroxidase Hyr1, putative
AFUA_3G12360	conserved hypothetical protein
AFUA_3G12640	seryl-tRNA synthetase
AFUA_3G13000	mitochondrial chaperone BCS1, putative
AFUA_3G13310	ribosomal protein S15, putative
AFUA_3G13840	mitochondrial inner membrane protease subunit Imp2, putative
AFUA_3G14240	tRNA splicing protein (Spl1), putative
AFUA_4G01260	mitochondrial chaperone ATPase (Bcs1), putative
AFUA_4G03120	mitochondrial cytochrome b2, putative
AFUA_4G03645	mitochondrial complex I protein Fmp36, putative
AFUA_4G03760	glycine dehydrogenase
AFUA_4G04130	mitochondrial ATPase (Afg1), putative
AFUA_4G04410	3-hydroxybutyryl-CoA dehydrogenase, putative
AFUA_4G04470	conserved hypothetical protein
AFUA_4G04520	succinyl-CoA synthetase beta subunit, putative
AFUA_4G04590	ubiquinone biosynthesis protein, putative
AFUA_4G04620	mitochondrial outer membrane protein (Sam50), putative
AFUA_4G05860	NADH-ubiquinone oxidoreductase subunit B, putative
AFUA_4G06010	peptide alpha-N-acetyltransferase Nat2, putative
AFUA_4G06140	dipeptidyl peptidase, putative
AFUA_4G06390	mitochondrial carrier protein, putative
AFUA_4G06760	ubiquinone biosynthesis protein, putative
AFUA_4G06770	iron-sulfur cofactor synthesis protein (Isu1), putative
AFUA_4G06780	mitochondrial carrier protein, putative
AFUA_4G06910	outer mitochondrial membrane protein porin
AFUA_4G06920	DnaJ domain protein
AFUA_4G07020	mitochondrial cytochrome b2-like, putative
AFUA_4G07030	conserved hypothetical protein
AFUA_4G07150	cytochrome c subunit, putative
AFUA_4G07190	ornithine carbamoyltransferase
AFUA_4G07210	mitochondrial acetolactate synthase small subunit, putative
AFUA_4G07290	conserved hypothetical protein
AFUA_4G07605	60S ribosomal protein L34
AFUA_4G07820	methionyl-tRNA synthetase, putative
AFUA_4G07910	pitrilysin family metalloprotease (Cym1), putative
AFUA_4G08030	conserved hypothetical protein
AFUA_4G08110	translation elongation factor G1, putative
AFUA_4G08130	mitochondrial hypoxia responsive domain protein
AFUA_4G08170	succinate-semialdehyde dehydrogenase Uga2, putative
AFUA_4G08290	conserved hypothetical protein
AFUA_4G08320	tyrosyl-tRNA synthetase, mitochondrial precursor (tyrosine--tRNA ligase) (tyrrs)
AFUA_4G08340	heme a biosynthesis protein, putative
AFUA_4G08580	mitochondrial peroxiredoxin Prx1, putative
AFUA_4G08680	conserved hypothetical protein
AFUA_4G08940	conserved hypothetical protein
AFUA_4G09000	60S ribosomal protein L25, putative
AFUA_4G09030	aminopeptidase
AFUA_4G09110	cytochrome c peroxidase Ccp1, putative
AFUA_4G09360	ATP synthase subunit ATP9, putative
AFUA_4G09730	mitochondrial inner membrane metallopeptidase Oma1, putative
AFUA_4G09750	50S ribosomal protein L12
AFUA_4G09790	conserved hypothetical protein
AFUA_4G09920	conserved hypothetical protein
AFUA_4G10000	ABC multidrug transporter Mdr2
AFUA_4G10370	3-demethylubiquinone-9 3-methyltransferase
AFUA_4G10410	aspartate aminotransferase, putative
AFUA_4G10430	mitochondrial peptidyl-tRNA hydrolase Pth2, putative
AFUA_4G10500	conserved hypothetical protein
AFUA_4G10510	mitochondrial chaperone Frataxin, putative
AFUA_4G10690	iron-sulfur cluster assembly accessory protein Isa1, putative
AFUA_4G10740	50S ribosomal protein L24
AFUA_4G10960	conserved hypothetical protein
AFUA_4G11050	NADH-ubiquinone oxidoreductase, subunit F, putative
AFUA_4G11250	carbonic anhydrase Nce103, putative
AFUA_4G11550	conserved hypothetical protein
AFUA_4G11580	Mn superoxide dismutase SodB
AFUA_4G11650	alpha-ketoglutarate dehydrogenase complex subunit Kgd1, putative
AFUA_4G12010	2-oxo acid dehydrogenases acyltransferase, putative
AFUA_4G12170	50S ribosomal protein L2
AFUA_4G12220	conserved hypothetical protein
AFUA_4G12340	mitochondrial carrier protein, putative
AFUA_4G12710	conserved hypothetical protein
AFUA_4G12810	50S ribosomal protein L36, putative
AFUA_4G12870	methylmalonate-semialdehyde dehydrogenase, putative
AFUA_4G12920	histidyl-tRNA synthetase, mitochondrial precursor
AFUA_4G12930	ubiquinone biosynthesis monooxgenase (Coq6), putative
AFUA_4G13140	conserved hypothetical protein
AFUA_4G13160	TPR domain protein
AFUA_4G13180	TPR repeat protein
AFUA_4G13230	developmental regulatory protein WetA
AFUA_4G13240	conserved hypothetical protein
AFUA_4G13410	37S ribosomal protein Rsm24, putative
AFUA_4G13450	RNA methyltransferase, TrmH family family
AFUA_4G14850	extracellular 3-ketosteroid 1-dehydrogenase, putative
AFUA_5G01590	geranylgeranyl pyrophosphate synthase, putative
AFUA_5G02010	a-pheromone processing metallopeptidase Ste23
AFUA_5G02080	NADH-ubiquinone oxidoreductase
AFUA_5G02180	cysteine synthase (o-acetylserine (thiol)-lyase) (csase)
AFUA_5G02200	Mitochondrial import inner membrane translocase subunit (TIM22), putative
AFUA_5G02230	actin interacting protein 2
AFUA_5G02750	cytochrome c oxidase subunit Va, putative
AFUA_5G02780	nicotinamide nucleotide transhydrogenase, putative
AFUA_5G03410	exopolyphosphatase, putative
AFUA_5G03570	mitochondrial large ribosomal subunit protein L1, putative
AFUA_5G03640	mitochondrial export translocase Oxa1, putative
AFUA_5G03830	conidiation-specific protein Con-10, putative
AFUA_5G03840	oxidoreductase, short chain dehydrogenase/reductase family
AFUA_5G03910	mitochondrial fusion protein (Ugo1), putative
AFUA_5G04030	50S ribosomal protein L27, putative
AFUA_5G04050	scramblase family protein
AFUA_5G04210	ubiquinol-cytochrome C reductase complex core protein 2, putative
AFUA_5G04220	mitochondrial DNA replication protein (Yhm2), putative
AFUA_5G04230	citrate synthase (Cit1), putative
AFUA_5G04330	aminopeptidase, putative
AFUA_5G04430	mitochondrial 37S ribosomal protein RSM27
AFUA_5G05890	mitochondrial NADH kinase POS5, putative
AFUA_5G05920	glycyl-tRNA synthetase
AFUA_5G06130	succinyl-CoA synthetase alpha subunit, putative
AFUA_5G06270	5-aminolevulinic acid synthase HemA
AFUA_5G06430	50S ribosomal subunit L7, putative
AFUA_5G06680	4-aminobutyrate transaminase GatA
AFUA_5G06730	protein kinase, putative
AFUA_5G06780	carbamoyl-phosphate synthase, small subunit
AFUA_5G07140	translation elongation factor G2, putative
AFUA_5G07750	mitochondrial ferrochelatase, putative
AFUA_5G07890	ssDNA binding protein, putative
AFUA_5G08050	aminopeptidase P, putative
AFUA_5G08100	conserved hypothetical protein
AFUA_5G08120	arginine biosynthesis bifunctional protein ArgJ
AFUA_5G08235	NUDIX family hydrolase, putative
AFUA_5G08350	37S ribosomal protein S16
AFUA_5G08600	homoserine O-acetyltransferase
AFUA_5G08680	mitochondrial GTPase (YlqF), putative
AFUA_5G08890	homoaconitase LysF
AFUA_5G08900	D-arabinitol dehydrogenase ArbD, putative
AFUA_5G08910	3-methylcrotonyl-CoA carboxylase subunit alpha (MccA), putative
AFUA_5G08940	3-methylcrotonyl-CoA carboxylase, beta subunit (MccB), putative
AFUA_5G09280	DUF1479 domain protein
AFUA_5G09490	mitochondrial ribosomal protein, putative
AFUA_5G09500	conserved hypothetical protein
AFUA_5G09670	RNase III domain protein
AFUA_5G09680	succinate dehydrogenase cytochrome b560 subunit
AFUA_5G09700	conserved hypothetical protein
AFUA_5G10370	iron-sulfur protein subunit of succinate dehydrogenase Sdh2, putative
AFUA_5G10550	ATP synthase F1, beta subunit, putative
AFUA_5G10560	cytochrome c oxidase subunit V
AFUA_5G10600	mitochondrion biogenesis protein (She9), putative
AFUA_5G10660	pentatricopeptide repeat protein
AFUA_5G10750	37S ribosomal protein S12
AFUA_5G10820	mitochondrial ATP-dependent RNA helicase Suv3, putative
AFUA_5G11210	molybdopterin binding domain protein
AFUA_5G11240	oxidoreductase, short chain dehydrogenase/reductase family
AFUA_5G11430	quinone oxidoreductase, putative
AFUA_5G11540	37S ribosomal protein S5
AFUA_5G11550	tRNA(m5U54)methyltransferase
AFUA_5G11740	mitochondrial ribosomal protein L23, putative
AFUA_5G11830	mitochondrial ribosomal protein L11, putative
AFUA_5G11850	mitochondrial carrier protein (Pet8), putative
AFUA_5G12360	mitochondrial oxaloacetate transporter (Oac), putative
AFUA_5G12430	aminomethyl transferase, putative
AFUA_5G12790	mitochondrial 3-hydroxyisobutyryl-CoA hydrolase, putative
AFUA_5G12810	mitochondrial large ribosomal subunit YmL35, putative
AFUA_5G12820	mitochondrial inner membrane protease subunit 1, putative
AFUA_5G13370	mitochondrial DNA helicase (Pif1), putative
AFUA_5G13460	mitochondrial protein
AFUA_5G13490	mitochondrial ribosomal protein L43, putative
AFUA_5G14870	protein kinase, putative
AFUA_6G00360	DUF453 domain protein
AFUA_6G00600	conserved hypothetical protein
AFUA_6G02242	serine/threonine-protein kinase, putative
AFUA_6G02390	thioesterase family protein
AFUA_6G02470	fumarate hydratase, putative
AFUA_6G02550	magnesium ion transporter (Mrs2), putative
AFUA_6G02860	isocitrate lyase
AFUA_6G02910	acetylglutamate kinase, putative
AFUA_6G02970	UPF0041 domain protein
AFUA_6G03590	citrate synthase Cit1, putative
AFUA_6G03660	onanonoxo-7-onima-8-eninoihtemlysoneda
AFUA_6G03670	biotin synthase, putative
AFUA_6G03730	2-methylcitrate dehydratase, putative
AFUA_6G03810	ATP synthase D chain, mitochondrial, putative
AFUA_6G04090	DUF28 domain protein
AFUA_6G04440	mitochondrial translation optimization protein (Mto1), putative
AFUA_6G04560	37S ribosomal protein S9
AFUA_6G04640	hydrolase, alpha/beta fold family, putative
AFUA_6G04720	mitochondrial mRNA processing protein PET127, putative
AFUA_6G04900	sucrase/ferredoxin-like family protein Fmi1, putative
AFUA_6G04910	leucyl-tRNA synthetase
AFUA_6G04920	NAD-dependent formate dehydrogenase AciA/Fdh
AFUA_6G04950	mitochondrial GTPase (Mss1), putative
AFUA_6G04980	cytochrome c mitochondrial import factor (Cyc2), putative
AFUA_6G05110	mitochondrial import receptor subunit (tom40), putative
AFUA_6G05170	mitochondrial folate carrier protein Flx1, putative
AFUA_6G05340	tryptophanyl-tRNA synthetase, putative
AFUA_6G06840	conserved hypothetical protein
AFUA_6G06890	KOW motif domain protein
AFUA_6G06920	methionyl-tRNA formyltransferase family protein, putative
AFUA_6G07210	Fe superoxide dismutase, putative
AFUA_6G07670	cytochrome c oxidase assembly protein cox15
AFUA_6G07710	mitochondrial dicarboxylate carrier protein, putative
AFUA_6G07870	mitochondrial GTPase (Miro-2), putative
AFUA_6G07960	conserved hypothetical protein
AFUA_6G08230	mitochondrial import protein Zim17, putative
AFUA_6G08440	protoporphyrinogen oxidase, putative
AFUA_6G08630	mitochondrial protein, putative
AFUA_6G08720	5'-methylthioadenosine phosphorylase (Meu1), putative
AFUA_6G08750	delta-1-pyrroline-5-carboxylate dehydrogenase PrnC
AFUA_6G08760	proline oxidase PrnD
AFUA_6G08810	NADH-ubiquinone oxidoreductase 304 kDa subunit precursor
AFUA_6G08830	2-oxoisovalerate dehydrogenase complex alpha subunit, putative
AFUA_6G08890	thioesterase family protein
AFUA_6G09060	60S ribosomal protein L6, putative
AFUA_6G09170	3-methyl-2-oxobutanoate hydroxymethyltransferase PanB
AFUA_6G09190	metallopeptidase family M24, putative
AFUA_6G10450	conserved hypothetical protein
AFUA_6G10520	3-oxoacyl-acyl carrier protein reductase
AFUA_6G11020	3-hydroxyisobutyrate dehydrogenase
AFUA_6G11360	ABC transporter, putative
AFUA_6G11380	mitochondrial import receptor subunit (Tom20), putative
AFUA_6G12250	succinyl-CoA:3-ketoacid-coenzyme A transferase (ScoT), putative
AFUA_6G12310	conserved hypothetical protein
AFUA_6G12320	conserved hypothetical protein
AFUA_6G12490	BolA domain protein
AFUA_6G12550	mitochondrial carrier protein, putative
AFUA_6G12670	beta-alanine synthase, putative
AFUA_6G12790	NADH-ubiquinone oxidoreductase 39 kDa subunit, putative
AFUA_6G12860	mitochondrial protein Fmp26, putative
AFUA_6G12870	ABC iron exporter Atm1, putative
AFUA_6G12900	mitochondrial carrier protein, putative
AFUA_6G12930	mitochondrial aconitate hydratase, putative
AFUA_6G12960	hypothetical protein
AFUA_6G14100	mitochondrial carnitine:acyl carnitine carrier, putative
AFUA_6G14200	acetyl-CoA-acetyltransferase, putative
AFUA_6G14370	AraC-like ligand binding domain protein, putative
AFUA_7G00350	conserved hypothetical protein
AFUA_7G01370	thiosulfate sulfurtransferase, putative
AFUA_7G01520	BolA domain protein
AFUA_7G01530	AMP-binding enzyme, putative
AFUA_7G01550	mitochondrial exoribonuclease Cyt-4, putative
AFUA_7G02040	triacylglycerol lipase, putative
AFUA_7G02070	AIF-like mitochondrial oxidoreductase (Nfrl), putative
AFUA_7G02340	L-PSP endoribonuclease family protein (Hmf1), putative
AFUA_7G02360	conserved hypothetical protein
AFUA_7G02470	mRNA processing protein (Mss51), putative
AFUA_7G02490	mitochondrial molecular chaperone (Atp12), putative
AFUA_7G04420	mitochondrial ribosomal protein DAP3, putative
AFUA_7G04540	short chain dehydrogenase/reductase family
AFUA_7G04670	F1F0 ATP synthase assembly protein Atp11, putative
AFUA_7G05220	mitochondrial carrier protein, putative
AFUA_7G05390	mitochondrial carrier protein, putative
AFUA_7G05420	mitochondrial intermembrane space protein Mia40
AFUA_7G05470	electron transfer flavoprotein alpha subunit, putative
AFUA_7G05720	pyruvate dehydrogenase complex, dihydrolipoamide acetyltransferase component, putative
AFUA_7G05740	malate dehydrogenase, NAD-dependent
AFUA_7G06010	conserved hypothetical protein
AFUA_7G06510	acyl-CoA dehydrogenase, putative
AFUA_7G06520	CAIB/BAIF family enzyme
AFUA_7G06610	isochorismatase family hydrolase, putative
AFUA_8G01400	mitochondrial carrier protein (Pet8), putative
AFUA_8G01530	HHE domain protein
AFUA_8G02760	mitochondrial ornithine carrier protein AmcA/Ort1, putative
AFUA_8G03940	ribosome recycling factor, putative
AFUA_8G03950	conserved hypothetical protein
AFUA_8G04580	conserved hypothetical protein
AFUA_8G04610	DnaJ domain protein
AFUA_8G04750	DNA mismatch repair protein Msh1, putative
AFUA_8G05030	conserved hypothetical protein
AFUA_8G05320	mitochondrial F1 ATPase subunit alpha, putative
AFUA_8G05440	mitochondrial ATPase subunit ATP4, putative
AFUA_8G05670	OPA3 domain protein
AFUA_8G06080	flavohemoprotein, putative
AFUA_8G07130	AhpC/TSA family thioredoxin peroxidase, putative
AFUA_8G07300	alpha/beta hydrolase, putative
