# Supplementary material for: Aspergillus fumigatus mitogenomes and their influence on azole-resistant and -susceptible populations
Source: NPJ Antimicrob Resist. 2025 Feb 27;3:15. doi: 10.1038/s44259-025-00083-6 (PMC11868573; doi:10.1038/s44259-025-00083-6)
Supplement: Supplementary file 7 — Supplementary Data 6 [file 44259_2025_83_MOESM7_ESM.xlsx]

## Sheet: resistant_phenotype
Supplementary Data 6. Accessory genes significantly correlated with azole-resistance determined by Scoary analysis in cyp51A independent (wild type) and cyp51A mutants.
Cyp51A Genotype	Gene	Annotation	RESISTANT_WITH_GENE	SUSCEPTIBLE_WITH_GENE	RESISTANT_WITHOUT_GENE	SUSCEPTIBLE_WITHOUT_GENE	Odds ratio	Bonferroni_p
Mutant	centroid_405	Mitochondrial carrier protein Pet8	81	162	65	10	0.0769231	2.2462e-14
Mutant	centroid_340	Hypothetical	99	48	47	124	5.44149	1.84975e-10
Mutant	centroid_372	Alanine racemase family protein	22	79	124	93	0.208861	3.17573e-07
Mutant	centroid_182	Histidyl-tRNA synthetase	75	141	71	31	0.232245	7.89293e-07
Mutant	centroid_149	a-pheromone processing metallopeptidase Ste23	20	74	126	98	0.21021	1.19979e-06
Mutant	centroid_128	50S ribosomal protein L30	123	93	23	79	4.54278	1.30224e-06
Mutant	centroid_88	40S ribosomal protein S8	123	93	23	79	4.54278	1.30224e-06
Mutant	centroid_199	exopolyphosphatase	123	93	23	79	4.54278	1.30224e-06
Mutant	centroid_94	onanonoxo-7-onima-8-eninoihtemlysoneda	123	93	23	79	4.54278	1.30224e-06
Mutant	centroid_370	hypothetical	23	79	123	93	0.22013	1.30224e-06
Mutant	centroid_102	COX assembly mitochondrial protein 2	123	93	23	79	4.54278	1.30224e-06
Mutant	centroid_371	tRNA N6-adenosine threonylcarbamoyltransferase	23	79	123	93	0.22013	1.30224e-06
Mutant	centroid_406	AMID-like mitochondrial oxireductase	114	168	32	4	0.0848214	2.50152e-06
Mutant	centroid_373	Hypothetical	23	77	123	95	0.230704	2.69556e-06
Mutant	centroid_326	Acetolactate synthase	13	50	133	122	0.238496	0.000702997
Mutant	centroid_242	glutamyl-tRNA(Gln) amidotransferase, B subunit	12	45	134	127	0.252736	0.00431661
Mutant	centroid_355	hypothetical	31	10	115	162	4.36696	0.0063443
Mutant	centroid_361	CDP-diacylglycerol-glycerol-3-phosphate 3-phosphatidyltransferase	3	25	143	147	0.123357	0.00675077
Mutant	centroid_341	hypothetical	67	42	79	130	2.62508	0.011992
Mutant	centroid_336	3-methyl-2-oxobutanoate dehydrogenase	42	20	104	152	3.06923	0.026666
Mutant	centroid_3	hypothetical	38	79	108	93	0.414205	0.0410908
Wild type	centroid_363	hypothetical	9	1	23	285	111.522	4.51386e-07	4.57788e-07
Wild type	centroid_344	hypothetical	10	4	22	282	32.0455	2.75296e-06	1.39601e-06
Wild type	centroid_340	hypothetical	4	143	28	143	0.142857	0.00664241	0.00224554
Wild type	centroid_3	hypothetical	22	95	10	191	4.42316	0.0214765	0.00544528
Wild type	centroid_213	Inner membrane mitoribosome receptor MBA1	29	286	3	0	0	0.131728	0.0267193
Wild type	centroid_405	Mitochondrial carrier protein Pet8	31	212	1	74	10.8208	0.266333	0.0443888
Wild type	centroid_323	asparaginyl-tRNA synthetase Slm5	5	120	27	166	0.256173	0.529534	0.0767207
