# Supplementary material for: Aspergillus fumigatus mitogenomes and their influence on azole-resistant and -susceptible populations
Source: NPJ Antimicrob Resist. 2025 Feb 27;3:15. doi: 10.1038/s44259-025-00083-6 (PMC11868573; doi:10.1038/s44259-025-00083-6)
Supplement: Supplementary file 8 — Supplementary Data 7 [file 44259_2025_83_MOESM8_ESM.xlsx]

## Sheet: Sheet1
Supplementary Data 7. FST and Tajima’s D averages of the variants for each defined group. Values are informed by genome, mitogenome and each chromosome.
	Fst				Tajima’s D
Chromosome	Resistant (cyp51A mutants) vs. Susceptible	Resistant (cyp51A independent) vs. Susceptible	Resistant (cyp51A mutants) vs. Resistant (cyp51A independent)		Resistant (cyp51A mutants)	Resistant (cyp51A independent)	Susceptible	Clade A	Clade B
I	0.047 (0-0.632)	0.016 (0-0.456)	0.113 (0-0.766)		0.25 (-1.35-3.34)	-0.17 (-1.29-3.19)	-0.76 (-2.02-2.61)	0.12 (-1.59-2.53)	-0.89 (-1.99-2.80)
II	0.043 (0-0.511)	0.018 (0-0.546)	0.130 (0-0.705)		0.49 (-1.42-3.72)	-0.13 (-1.89-2.56)	-0.58 (-1.91-2.91)	0.35 (-1.52-3.48)	-0.85 (-2.11-3.40)
III	0.057 (0-0.549)	0.017 (0-0.500)	0.138 (0-0.714)		0.29 (-1.46-3.46)	0.09 (-1.76-2.30)	-0.46 (-2.04-2.33)	0.11 (-1.65-3.15)	-0.56 (-2.06-2.68)
IV	0.079 (0-0.617)	0.013 (0-0.456)	0.204 (0-0.766)		-0.01 (-1.65-2.97)	0.05 (-1.38-2.24)	-0.61 (-2.15-2.59)	-0.23 (-1.70-2.79)	-1.01 (-2.15-1.54)
V	0.062 (0-0.611)	0.014 (0-0.418)	0.162 (0-0.752)		0.28 (-1.43-2.45)	0.18 (-1.35-2.51)	-0.42 (-1.90-1.91)	0.13 (-1.44-3.02)	-0.76 (-2.04-1.93)
VI	0.049 (0-0.531)	0.019 (0-0.500)	0.129 (0-0.715)		0.41 (-1.39-2.77)	0.05 (-1.45-2.27)	-0.56 (-1.60-1.85)	0.18 (-1.63-3.76)	-0.66 (-1.83-1.83)
VII	0.047 (0-0.573)	0.011 (0-0.399)	0.153 (0-0.762)		0.48 (-2.25-2.27)	0.14 (-1.37-2.08)	-0.53 (-1.82-2.97)	0.03 (-2.10-1.95)	-0.75 (-1.91-2.27)
VIII	0.037 (0-0.477)	0.012 (0-0.159)	0.067 (0-0.619)		0.35 (-1.57-2.99)	-0.59 (-1.89-1.62)	-0.51 (-1.70-0.98)	0.65 (-1.23-2.62)	-0.85 (-1.76-0.35)
Mitochondria	0.076 (0-0.280)	0.028 (0-0.457)	0.206 (0-0.577)		0.90 (-0.81-1.97)	0.20 (-0.96-1.73)	0.11 (-1.49-2.03)	0.42 (-0.77-1.14)	-0.68 (-1.52-067)
Complete	0.055 (0-0.617)	0.016 (0-0.546)	0.144 (0-0.766)		0.31 (-2.25-3.72)	-0.01 (-1.89-3.19)	-0.56 (-2.15-2.97)	0.14 (-2.09-3.76)	-0.79 (-2.15-3.40)
