# Supplementary material for: Aspergillus fumigatus mitogenomes and their influence on azole-resistant and -susceptible populations
Source: NPJ Antimicrob Resist. 2025 Feb 27;3:15. doi: 10.1038/s44259-025-00083-6 (PMC11868573; doi:10.1038/s44259-025-00083-6)
Supplement: Supplementary file 9 — Supplementary Data 8 [file 44259_2025_83_MOESM9_ESM.xlsx]

## Sheet: Planilha1
Supplementary Data 8. Primers used in the current study.
Primer	Sequence 5'-3'
5’UTR_AFUA_8G01400 fw	GTAACGCCAGGGTTTTCCCAGTCACGACGGACATGGATCAGCAATTGGAC
5´UTR_AFUA_8G01400 rv	CAGTGCCTCCTCTCAGACAGAATGGGTACTGATGATGAGCTCTCATG
3´UTR_AFUA_8G01400 fw	GAGCATTGTTTGAGGCGAATTCCATTCGACATGCCTGCGGCC
3’UTR_AFUA_8G01400 rv	GCGGATAACAATTTCACACAGGAAACAGCGAGCTCTACGACGAGATCATG
5´UTR_AFUA_3G01290 fw	GTAACGCCAGGGTTTTCCCAGTCACGACGGCTAGGAATATGGTTGGAGAAAC
5´UTR_AFUA_3G01290 rv	CAGTGCCTCCTCTCAGACAGAATGGGTGGTCGAGTCTCCTCTTCG
3’UTR_ AFUA_3G01290 fw	GAGCATTGTTTGAGGCGAATTCGGCAGACTGGTTGAAGCTCTC
3´UTR_AFUA_3G01290 rv	GCGGATAACAATTTCACACAGGAAACAGCCGTTCGATGATGCACACAGTC
pyrG_fw	ATTCTGTCTGAGAGGAGGCACTGATGCG
pyrG_rv	GAATTCGCCTCAAACAATGCTCTTCACC
